# Supplementary material for: Bis(isopropyl­triphenyl­phospho­nium) di-μ-iodido-bis­[iodidocopper(I)]
Source: Acta Crystallogr Sect E Struct Rep Online. 2010 Mar 24;66(Pt 4):m432–3. doi: 10.1107/S1600536810010196 (PMC2984081; doi:10.1107/S1600536810010196)
Supplement: Supplementary file 2 [file e-66-0m432-Isup2.hkl]

data_I

loop_
 _refln_index_h                                              
 _refln_index_k                                              
 _refln_index_l                                              
 _refln_F_meas                                               
 _refln_F_calc                                               
 _refln_F_sigma                                              
 _refln_observed_status                                      
   4   0   0      657.32      640.28    16.46 o
   6   0   0      169.32      160.39     4.38 o
   8   0   0      188.84      194.32     4.90 o
  10   0   0      243.02      252.64     6.44 o
  12   0   0      295.19      297.98     7.75 o
  14   0   0      152.33      148.96     5.37 o
  16   0   0      186.09      178.93     7.66 o
   3   1   0      262.18      254.62     6.59 o
   4   1   0      179.30      177.65     4.53 o
   5   1   0      374.98      375.17     9.40 o
   6   1   0       91.49       89.18     2.43 o
   7   1   0      416.39      425.66    10.43 o
   8   1   0      441.78      452.76    11.09 o
   9   1   0       60.69       57.47     2.65 o
  10   1   0       57.69       54.06     2.78 o
  11   1   0      187.60      189.72     4.97 o
  12   1   0      180.10      183.11     4.85 o
  13   1   0       17.31        2.12    11.83 <
  14   1   0        3.22        6.37    71.96 <
  15   1   0       23.44       17.59    12.98 <
  16   1   0       75.33       78.23     6.47 o
   2   2   0      420.89      406.09    10.55 o
   3   2   0      171.38      162.87     4.35 o
   4   2   0      182.58      177.24     4.61 o
   5   2   0      175.96      173.34     4.46 o
   6   2   0      494.31      504.18    12.38 o
   7   2   0      241.85      245.14     6.10 o
   8   2   0      126.65      123.67     3.35 o
   9   2   0      291.46      298.78     7.38 o
  10   2   0      241.62      247.27     6.23 o
  11   2   0       13.05        0.49    10.48 <
  12   2   0       63.86       66.49     3.78 o
  13   2   0      214.42      213.00     5.86 o
  14   2   0       22.54       22.05    10.93 <
  15   2   0      151.11      148.51     4.74 o
  16   2   0       42.26       42.42     8.35 <
   1   3   0       28.54       16.46     1.66 o
   2   3   0      853.06      802.36    21.46 o
   3   3   0      353.34      347.15     8.86 o
   4   3   0      228.56      225.30     5.77 o
   5   3   0      151.63      143.03     3.91 o
   6   3   0      390.78      399.07     9.80 o
   7   3   0      233.49      235.01     5.91 o
   8   3   0       56.29       52.10     2.12 o
   9   3   0       23.78       22.91     3.85 o
  10   3   0      132.12      132.30     3.70 o
  11   3   0       78.27       80.58     3.46 o
  12   3   0       13.15        5.55    15.21 <
  13   3   0      103.60      104.34     3.92 o
  14   3   0      350.19      354.18     9.07 o
  15   3   0       81.34       79.72     4.42 o
  16   3   0       73.27       68.61     5.25 o
   0   4   0       45.49       44.60     1.84 o
   1   4   0       49.99       42.12     1.63 o
   2   4   0      271.10      272.29     6.81 o
   3   4   0      252.22      251.40     6.34 o
   4   4   0       42.59       39.18     1.69 o
   5   4   0      326.60      323.65     8.20 o
   6   4   0      337.04      345.60     8.47 o
   7   4   0      399.35      409.49    10.03 o
   8   4   0       48.60       44.95     2.31 o
   9   4   0      368.47      378.13     9.31 o
  10   4   0      105.96      108.15     3.53 o
  11   4   0      127.74      126.09     3.98 o
  12   4   0       31.63       28.09     6.72 <
  13   4   0      134.01      132.77     4.32 o
  14   4   0        9.82        1.06    27.81 <
  15   4   0       73.21       68.38     5.10 o
  16   4   0       43.08       40.79     7.99 <
   1   5   0      594.93      597.55    14.89 o
   2   5   0       60.89       58.90     1.78 o
   3   5   0      137.12      140.28     3.52 o
   4   5   0      324.97      330.98     8.16 o
   5   5   0      246.72      249.23     6.23 o
   6   5   0       89.72       85.95     2.54 o
   7   5   0      230.86      234.44     5.86 o
   8   5   0      355.26      365.16     8.97 o
   9   5   0      276.44      281.56     7.04 o
  10   5   0       64.45       64.15     2.89 o
  11   5   0      130.98      133.06     4.27 o
  12   5   0      102.68       98.01     4.16 o
  13   5   0      135.18      133.33     4.58 o
  14   5   0       14.25        7.40    20.07 <
  15   5   0       85.35       93.75     4.78 o
  16   5   0       40.83       28.82     7.96 <
   0   6   0      706.13      708.62    17.68 o
   1   6   0      400.83      406.09    10.05 o
   2   6   0      275.78      276.68     6.93 o
   3   6   0      298.31      301.85     7.50 o
   4   6   0      288.59      289.21     7.27 o
   5   6   0      215.47      218.37     5.47 o
   6   6   0      284.26      291.06     7.21 o
   7   6   0      182.12      179.82     4.76 o
   8   6   0      156.63      158.40     4.19 o
   9   6   0       28.85       28.61     4.26 o
  10   6   0       45.49       41.37     3.60 o
  11   6   0      265.48      268.02     7.07 o
  12   6   0      204.36      209.11     5.76 o
  13   6   0       31.31       23.46     8.35 <
  14   6   0       39.68       40.05     7.22 <
  15   6   0       96.10      101.52     4.83 o
   1   7   0      295.64      295.96     7.43 o
   2   7   0       95.41       94.29     2.56 o
   3   7   0      292.20      293.34     7.35 o
   4   7   0       41.63       34.00     2.00 o
   5   7   0      349.96      355.33     8.82 o
   6   7   0      164.97      164.40     4.36 o
   7   7   0      340.51      349.69     8.64 o
   8   7   0      144.60      145.75     3.95 o
   9   7   0      214.06      217.54     5.57 o
  10   7   0       20.19       20.21     7.36 <
  11   7   0      164.44      165.24     4.90 o
  12   7   0      102.46      101.90     4.15 o
  13   7   0       24.88       24.26    10.77 <
  14   7   0      118.48      118.14     4.72 o
  15   7   0       16.32       11.74    21.01 <
   0   8   0      107.56      103.38     2.98 o
   1   8   0      314.60      324.19     7.91 o
   2   8   0       43.40       38.17     1.88 o
   3   8   0      151.09      156.14     3.90 o
   4   8   0       62.05       56.77     2.29 o
   5   8   0      353.84      364.01     8.93 o
   6   8   0      161.33      162.66     4.35 o
   7   8   0       61.33       60.46     2.89 o
   8   8   0       29.78       27.53     4.32 o
   9   8   0       36.60       35.49     3.92 o
  10   8   0      159.65      157.18     4.45 o
  11   8   0      141.63      137.87     4.12 o
  12   8   0       73.22       68.92     4.48 o
  13   8   0      219.53      218.33     6.22 o
  14   8   0       35.40       31.91     9.02 <
  15   8   0      177.60      180.96     7.37 o
   1   9   0       61.39       62.00     2.12 o
   2   9   0      147.96      145.03     3.85 o
   3   9   0      330.05      337.74     8.37 o
   4   9   0      226.13      232.19     5.84 o
   5   9   0       41.86       41.20     3.60 o
   6   9   0       66.06       62.24     3.29 o
   7   9   0      290.51      292.67     7.45 o
   8   9   0      313.14      316.56     8.01 o
   9   9   0       71.64       71.98     2.99 o
  10   9   0      111.57      111.65     3.47 o
  11   9   0       72.66       72.85     3.52 o
  12   9   0      108.06      109.12     5.18 o
  13   9   0      140.49      140.54     5.49 o
  14   9   0       98.49       95.26     5.65 o
   0  10   0      214.31      215.03     5.57 o
   1  10   0       21.08       16.23     4.01 <
   2  10   0       96.98       95.82     2.88 o
   3  10   0      337.65      345.46     8.55 o
   4  10   0       51.84       46.91     3.13 o
   5  10   0      271.08      272.12     6.99 o
   6  10   0       49.21       46.05     3.86 o
   7  10   0      226.92      229.60     6.03 o
   8  10   0      110.68      113.99     3.73 o
   9  10   0      206.97      212.16     5.54 o
  10  10   0       59.38       60.00     3.88 o
  11  10   0       77.98       76.97     3.99 o
  12  10   0       33.42       23.87    10.63 <
  13  10   0       74.18       69.86     6.36 o
   1  11   0      373.00      385.52     9.41 o
   2  11   0      345.78      353.39     8.76 o
   3  11   0      248.59      254.32     6.39 o
   4  11   0      191.38      191.69     5.07 o
   5  11   0      180.44      180.44     4.83 o
   6  11   0       32.79       33.35     5.32 o
   7  11   0       87.59       88.32     3.55 o
   8  11   0       77.46       77.24     3.66 o
   9  11   0      161.07      161.69     4.58 o
  10  11   0      143.74      144.72     4.30 o
  11  11   0       29.83       23.43     8.25 <
  12  11   0       71.97       65.71     5.94 o
   0  12   0       15.56        5.55    13.97 <
   1  12   0      148.52      142.87     4.01 o
   2  12   0      125.82      122.49     3.61 o
   3  12   0      155.40      154.24     4.24 o
   4  12   0       40.11       39.83     3.78 o
   5  12   0       18.19       15.55     9.13 <
   6  12   0      362.06      367.45     9.29 o
   7  12   0      116.67      119.38     3.95 o
   8  12   0       36.59       31.42     6.29 <
   9  12   0       31.33       30.00     6.88 <
  10  12   0      211.94      213.09     5.75 o
  11  12   0      127.17      129.36     4.35 o
  12  12   0       43.89       44.24     6.24 o
   1  13   0      102.57       99.92     3.41 o
   2  13   0       73.26       78.72     3.23 o
   3  13   0       80.35       76.72     3.07 o
   4  13   0       94.72       92.82     3.22 o
   5  13   0      202.04      198.72     5.39 o
   6  13   0       37.28       30.33     5.85 o
   7  13   0      164.55      162.26     4.83 o
   8  13   0        0.00        5.57   110.71 <
   9  13   0      106.76      108.05     3.87 o
  10  13   0       51.05       50.72     4.84 o
  11  13   0      176.85      175.63     5.22 o
  12  13   0       29.25       39.74    19.72 <
   0  14   0      192.60      195.87     5.59 o
   1  14   0      175.41      175.53     4.95 o
   2  14   0       61.55       65.77     4.13 o
   3  14   0      161.90      164.71     4.69 o
   4  14   0      179.43      183.37     4.86 o
   5  14   0      112.81      108.44     3.70 o
   6  14   0       29.45       22.55     7.33 <
   7  14   0        5.38       21.36    42.37 <
   8  14   0       45.96       48.88     5.04 o
   9  14   0       18.57       24.72    12.54 <
  10  14   0       14.05       19.91    20.62 <
   1  15   0       15.56       24.38    14.76 <
   2  15   0        0.00       10.81   108.48 <
   3  15   0       23.76       14.41     9.78 <
   4  15   0      261.56      261.66     7.00 o
   5  15   0       35.64       30.02     6.90 <
   6  15   0       17.27        8.31    14.02 <
   7  15   0       25.50       17.88     9.79 <
   8  15   0      252.26      245.79     6.66 o
   9  15   0       17.08        5.55    20.51 <
   0  16   0      132.56      131.12     5.69 o
   1  16   0       77.52       82.45     4.74 o
   2  16   0       20.23        2.09    13.09 <
   3  16   0      202.60      198.55     5.65 o
   4  16   0       25.17       18.27    11.28 <
   5  16   0      143.01      138.15     5.09 o
   6  16   0       28.84       25.37    11.50 <
   7  16   0       50.80       57.08     8.77 <
   8  16   0       66.03       65.20     6.37 o
   1  17   0       61.41       49.56     5.66 o
   2  17   0      292.21      298.42     7.83 o
   3  17   0       30.79       21.47     9.49 <
   4  17   0       73.69       71.45     4.71 o
   2  18   0       73.30       70.23    11.06 o
 -15   0   1       29.29       32.97    18.61 <
 -13   0   1      301.04      305.44     7.92 o
 -11   0   1       89.87       92.30     3.60 o
  -9   0   1      413.87      435.14    10.58 o
  -7   0   1      118.02      119.62     3.15 o
  -5   0   1      101.14       98.06     2.79 o
  -3   0   1      197.70      189.89     5.02 o
   3   0   1      687.68      651.98    17.23 o
   5   0   1      160.77      169.37     4.17 o
   7   0   1       79.65       73.63     2.44 o
   9   0   1      136.41      135.73     4.09 o
  11   0   1      131.31      128.63     4.20 o
  13   0   1        4.04        6.63    59.90 <
  15   0   1      160.45      160.73     7.15 o
 -16   1   1       13.45       12.07    32.57 <
 -15   1   1       68.10       55.74     6.48 o
 -14   1   1      123.22      120.83     4.16 o
 -13   1   1      148.07      143.37     4.46 o
 -12   1   1       42.62       41.75     4.10 o
 -11   1   1      131.72      134.71     3.73 o
 -10   1   1       66.29       63.02     2.75 o
  -9   1   1      403.22      415.68    10.17 o
  -8   1   1      273.71      281.76     6.91 o
  -7   1   1      200.58      196.41     5.07 o
  -6   1   1      306.79      317.56     7.70 o
  -5   1   1      526.92      522.20    13.19 o
  -4   1   1      163.79      158.09     4.15 o
  -3   1   1      288.63      280.43     7.24 o
   3   1   1      153.60      148.92     3.91 o
   4   1   1      394.80      387.21     9.90 o
   5   1   1      150.71      147.88     3.84 o
   6   1   1      378.39      380.05     9.49 o
   7   1   1      492.30      508.57    12.33 o
   8   1   1       63.09       58.10     2.09 o
   9   1   1       40.91       37.20     2.55 o
  10   1   1      133.54      133.37     3.76 o
  11   1   1      343.76      350.13     8.74 o
  12   1   1       46.57       40.03     3.63 o
  13   1   1       14.36        8.11    12.18 <
  14   1   1      102.79      104.58     4.05 o
  15   1   1       15.68       12.41    17.55 <
  16   1   1       65.93       67.92     7.69 o
 -16   2   1      174.57      173.41     6.14 o
 -15   2   1       68.21       64.93     4.63 o
 -14   2   1      213.87      217.51     5.89 o
 -13   2   1       91.48       94.91     3.75 o
 -12   2   1       87.66       85.35     3.55 o
 -11   2   1      118.12      114.20     3.74 o
 -10   2   1       70.43       65.79     2.73 o
  -9   2   1       82.76       80.50     2.64 o
  -8   2   1      109.69      112.17     2.94 o
  -7   2   1      551.06      561.36    13.80 o
  -6   2   1      185.70      189.77     4.70 o
  -5   2   1      142.14      130.46     3.63 o
  -4   2   1       91.43       89.91     2.41 o
  -3   2   1      604.30      583.79    15.12 o
  -2   2   1      487.02      462.97    12.19 o
   2   2   1      155.68      153.33     4.04 o
   3   2   1      183.90      180.59     4.65 o
   4   2   1      344.44      347.10     8.64 o
   5   2   1      445.41      447.86    11.16 o
   6   2   1      323.23      333.13     8.12 o
   7   2   1      175.95      181.54     4.48 o
   8   2   1      123.10      121.88     3.32 o
   9   2   1      336.99      340.66     8.51 o
  10   2   1      118.47      118.98     3.45 o
  11   2   1       40.68       34.59     3.75 o
  12   2   1      190.78      187.34     5.18 o
  13   2   1      102.96      103.89     3.91 o
  14   2   1      246.82      250.04     6.66 o
  15   2   1       63.86       62.71     4.79 o
  16   2   1       28.57       41.03    15.10 <
 -16   3   1       83.64       75.73     5.25 o
 -15   3   1      273.84      277.25     7.31 o
 -14   3   1       47.96       48.81     5.29 o
 -13   3   1      147.38      149.56     4.50 o
 -12   3   1      110.27      109.16     3.78 o
 -11   3   1      280.24      284.62     7.29 o
 -10   3   1       64.24       62.60     3.28 o
  -9   3   1      161.05      163.73     4.19 o
  -8   3   1       74.35       69.85     2.24 o
  -7   3   1       54.03       52.97     1.88 o
  -6   3   1       95.94       99.68     2.55 o
  -5   3   1      162.91      166.36     4.13 o
  -4   3   1      129.51      129.78     3.32 o
  -3   3   1      303.29      298.48     7.61 o
  -2   3   1      143.07      138.55     3.64 o
  -1   3   1       22.20        6.69     2.06 o
   0   3   1      420.92      403.43    10.54 o
   1   3   1      515.60      500.12    12.90 o
   2   3   1      346.33      335.02     8.69 o
   3   3   1       69.70       63.81     1.98 o
   4   3   1      189.57      183.93     4.79 o
   5   3   1      552.62      558.74    13.84 o
   6   3   1      225.34      224.60     5.70 o
   7   3   1      129.96      133.10     3.40 o
   8   3   1       34.68       31.83     2.46 o
   9   3   1       78.33       78.76     2.56 o
  10   3   1       34.73       35.95     3.82 o
  11   3   1       89.57       89.34     3.26 o
  12   3   1       69.75       70.42     3.78 o
  13   3   1      288.91      292.76     7.59 o
  14   3   1       27.91        3.79     9.92 <
  15   3   1      150.74      147.12     5.03 o
  16   3   1       33.39       33.97    10.17 <
 -16   4   1      127.34      128.03     4.87 o
 -15   4   1       17.36       17.49    15.87 <
 -14   4   1       97.49       95.97     4.08 o
 -13   4   1       79.14       76.77     3.98 o
 -12   4   1      105.94      108.35     3.79 o
 -11   4   1      107.82      107.04     3.68 o
 -10   4   1      167.23      169.01     4.65 o
  -9   4   1      125.32      124.41     3.42 o
  -8   4   1      345.27      353.70     8.70 o
  -7   4   1      477.83      490.14    11.98 o
  -6   4   1      217.10      217.99     5.49 o
  -5   4   1       75.84       74.10     2.10 o
  -4   4   1      218.69      224.00     5.51 o
  -3   4   1      587.62      577.70    14.70 o
  -2   4   1      205.84      200.67     5.19 o
  -1   4   1      211.60      202.06     5.34 o
   0   4   1       53.63       42.91     1.63 o
   1   4   1      321.76      316.93     8.07 o
   2   4   1      228.74      219.12     5.76 o
   3   4   1      186.78      192.98     4.72 o
   4   4   1      181.82      178.59     4.61 o
   5   4   1      438.43      443.43    10.98 o
   6   4   1      298.40      308.28     7.51 o
   7   4   1      201.37      205.16     5.17 o
   8   4   1      391.46      399.66     9.85 o
   9   4   1      282.77      286.59     7.19 o
  10   4   1      154.84      155.70     4.22 o
  11   4   1       65.62       63.40     4.13 o
  12   4   1      203.99      204.98     5.74 o
  13   4   1      115.21      111.13     4.35 o
  14   4   1       20.84        5.42    13.13 <
  15   4   1       78.19       81.75     5.09 o
  16   4   1       23.59       24.75    15.13 <
 -16   5   1       63.00       60.69     5.88 o
 -15   5   1       40.87       32.44     7.36 <
 -14   5   1      144.83      144.22     4.83 o
 -13   5   1       25.06       26.91     9.13 <
 -12   5   1       50.61       45.07     4.54 o
 -11   5   1       66.53       63.58     3.67 o
 -10   5   1      293.28      298.68     7.59 o
  -9   5   1      183.26      184.00     4.76 o
  -8   5   1      163.48      161.84     4.27 o
  -7   5   1       93.57       91.85     2.76 o
  -6   5   1      147.06      147.57     3.78 o
  -5   5   1      431.44      440.46    10.81 o
  -4   5   1      239.03      237.38     6.04 o
  -3   5   1      233.40      226.23     5.88 o
  -2   5   1      500.58      506.79    12.53 o
  -1   5   1      121.72      124.62     3.12 o
   0   5   1      894.62      866.85    22.40 o
   1   5   1       67.79       56.53     1.95 o
   2   5   1      359.18      353.06     9.01 o
   3   5   1      126.23      126.85     3.26 o
   4   5   1      331.49      337.95     8.33 o
   5   5   1       63.96       64.09     2.00 o
   6   5   1       45.63       43.04     1.99 o
   7   5   1      246.72      247.04     6.26 o
   8   5   1      127.06      126.85     3.42 o
   9   5   1      128.99      128.06     3.69 o
  10   5   1       34.99       34.01     4.27 o
  11   5   1      151.66      152.09     4.63 o
  12   5   1      233.15      229.36     6.39 o
  13   5   1       64.84       60.55     4.79 o
  14   5   1       76.96       73.68     4.78 o
  15   5   1       24.60       17.76    12.68 <
  16   5   1      133.01      128.21     4.96 o
 -15   6   1        0.00       21.84   123.83 <
 -14   6   1      119.27      120.66     4.57 o
 -13   6   1      155.94      156.88     4.91 o
 -12   6   1      190.44      191.97     5.47 o
 -11   6   1       30.12       24.47     7.17 <
 -10   6   1       74.88       72.16     3.03 o
  -9   6   1      174.28      176.20     4.59 o
  -8   6   1      262.18      267.63     6.70 o
  -7   6   1      164.22      163.21     4.34 o
  -6   6   1       74.10       71.14     2.40 o
  -5   6   1      246.58      244.79     6.24 o
  -4   6   1       12.52        6.32     4.58 <
  -3   6   1      159.70      161.82     4.06 o
  -2   6   1      399.00      404.63    10.00 o
  -1   6   1      629.94      642.74    15.76 o
   0   6   1      170.87      166.68     4.34 o
   1   6   1      142.78      150.43     3.67 o
   2   6   1      480.18      483.73    12.03 o
   3   6   1      301.63      311.89     7.58 o
   4   6   1       99.58       96.01     2.70 o
   5   6   1      190.27      191.73     4.85 o
   6   6   1       10.48        5.76     7.32 <
   7   6   1       22.81       25.18     5.00 <
   8   6   1      142.57      142.55     3.88 o
   9   6   1       68.71       68.75     2.77 o
  10   6   1      113.76      109.96     3.51 o
  11   6   1      106.29      105.68     4.06 o
  12   6   1       72.92       69.31     4.25 o
  13   6   1       23.76       32.27    11.38 <
  14   6   1       75.68       72.91     4.87 o
  15   6   1      126.71      124.70     4.83 o
 -15   7   1       67.79       68.41     5.25 o
 -14   7   1       15.79        8.97    18.38 <
 -13   7   1      143.50      141.88     4.73 o
 -12   7   1      150.81      142.99     4.73 o
 -11   7   1       35.69       25.26     5.94 o
 -10   7   1      234.43      236.45     6.08 o
  -9   7   1      172.95      174.20     4.58 o
  -8   7   1      303.59      306.55     7.72 o
  -7   7   1      128.70      125.62     3.58 o
  -6   7   1      335.89      343.85     8.48 o
  -5   7   1      119.16      114.65     3.26 o
  -4   7   1      351.92      361.36     8.86 o
  -3   7   1       89.62       91.72     2.45 o
  -2   7   1      206.68      211.10     5.22 o
  -1   7   1       94.00       92.76     2.49 o
   0   7   1       94.30       87.37     2.55 o
   1   7   1       66.73       67.46     2.01 o
   2   7   1      251.00      255.33     6.33 o
   3   7   1       35.29       28.87     2.03 o
   4   7   1      233.08      232.97     5.90 o
   5   7   1       64.23       61.99     2.21 o
   6   7   1      474.16      486.81    11.94 o
   7   7   1      251.94      257.04     6.45 o
   8   7   1      237.68      241.41     6.13 o
   9   7   1       32.43       29.63     4.28 o
  10   7   1      270.86      271.73     7.00 o
  11   7   1      120.03      120.65     3.70 o
  12   7   1      156.82      154.08     4.88 o
  13   7   1       32.61       25.33     8.81 <
  14   7   1       63.39       66.91     5.41 o
  15   7   1        0.00       17.44   130.42 <
 -15   8   1       56.68       54.56    10.45 <
 -14   8   1      185.41      185.82     5.62 o
 -13   8   1       79.14       72.72     4.75 o
 -12   8   1      125.31      125.19     4.44 o
 -11   8   1      106.49      106.39     4.09 o
 -10   8   1      177.47      177.76     4.77 o
  -9   8   1       22.00       20.47     6.02 <
  -8   8   1       26.42       26.60     4.91 <
  -7   8   1      141.02      142.03     3.87 o
  -6   8   1      181.27      184.90     4.75 o
  -5   8   1      191.15      190.61     4.95 o
  -4   8   1       20.17       16.97     4.15 <
  -3   8   1       85.90       90.80     2.50 o
  -2   8   1      365.94      371.42     9.18 o
  -1   8   1      106.73      109.86     2.85 o
   0   8   1      220.36      223.14     5.57 o
   1   8   1       13.15        2.27     4.96 <
   2   8   1      321.53      325.91     8.10 o
   3   8   1      185.06      185.95     4.73 o
   4   8   1      354.55      359.84     8.92 o
   5   8   1       96.51       92.24     2.94 o
   6   8   1      245.90      248.33     6.34 o
   7   8   1       54.15       55.40     2.80 o
   8   8   1       14.12        7.32     9.11 <
   9   8   1      110.39      107.69     3.36 o
  10   8   1       37.08       37.46     4.50 o
  11   8   1      167.40      166.33     4.67 o
  12   8   1      117.61      110.28     4.39 o
  13   8   1       20.60       26.13    15.12 <
  14   8   1      235.84      232.90     6.66 o
  15   8   1      107.28      109.01     7.79 o
 -14   9   1      103.46      101.77     4.83 o
 -13   9   1       14.39       22.16    20.90 <
 -12   9   1      155.34      153.98     4.94 o
 -11   9   1       55.09       53.43     3.74 o
 -10   9   1      109.72      110.02     3.44 o
  -9   9   1      146.20      145.93     4.08 o
  -8   9   1       74.00       75.93     3.15 o
  -7   9   1       88.75       85.21     2.96 o
  -6   9   1      194.93      199.13     5.10 o
  -5   9   1      180.58      181.73     4.72 o
  -4   9   1      240.88      240.84     6.16 o
  -3   9   1      222.51      227.29     5.69 o
  -2   9   1      105.66      105.84     2.99 o
  -1   9   1      122.42      120.24     3.26 o
   0   9   1      205.26      203.42     5.23 o
   1   9   1      264.78      269.51     6.69 o
   2   9   1      276.38      279.26     6.99 o
   3   9   1       81.12       80.81     2.55 o
   4   9   1      172.39      169.60     4.58 o
   5   9   1      129.29      134.49     3.72 o
   6   9   1      174.50      177.71     4.79 o
   7   9   1      214.00      213.02     5.71 o
   8   9   1       65.58       62.26     3.23 o
   9   9   1      159.35      158.22     4.46 o
  10   9   1       16.52        8.81    11.58 <
  11   9   1       30.32       36.79     7.37 <
  12   9   1      166.81      165.33     5.66 o
  13   9   1      168.91      166.76     5.86 o
  14   9   1       38.60       33.68    10.97 <
 -13  10   1       38.04       38.24    10.74 <
 -12  10   1       49.48       51.38     7.95 o
 -11  10   1       78.24       78.52     3.94 o
 -10  10   1      234.89      238.26     6.21 o
  -9  10   1      138.83      140.75     4.25 o
  -8  10   1      266.24      268.89     6.97 o
  -7  10   1       24.00       13.65     7.58 <
  -6  10   1      310.65      314.92     8.00 o
  -5  10   1        1.70        4.24    83.09 <
  -4  10   1      266.66      266.09     6.84 o
  -3  10   1       67.71       65.63     2.56 o
  -2  10   1      169.64      171.92     4.44 o
  -1  10   1      316.13      322.11     8.00 o
   0  10   1       49.61       49.31     2.26 o
   1  10   1      133.26      129.10     3.54 o
   2  10   1       47.82       45.28     2.42 o
   3  10   1      105.87      104.45     3.21 o
   4  10   1      381.17      391.05     9.64 o
   5  10   1       85.69       84.16     3.28 o
   6  10   1      212.77      213.79     5.68 o
   7  10   1       43.89       42.81     4.45 o
   8  10   1      305.11      306.31     7.85 o
   9  10   1       77.42       74.43     3.39 o
  10  10   1      186.04      185.71     5.12 o
  11  10   1       55.16       55.98     4.71 o
  12  10   1      157.39      160.90     5.62 o
  13  10   1        0.00       13.64   141.06 <
 -12  11   1      163.72      162.49     5.78 o
 -11  11   1      114.52      114.93     4.14 o
 -10  11   1      137.65      138.89     4.20 o
  -9  11   1       10.85        2.82    19.53 <
  -8  11   1      175.66      178.20     4.96 o
  -7  11   1       45.35       48.93     4.38 o
  -6  11   1       23.72       27.59     7.42 <
  -5  11   1       91.99       91.71     3.15 o
  -4  11   1      105.31      108.84     3.21 o
  -3  11   1      283.26      288.49     7.23 o
  -2  11   1      202.84      201.23     5.26 o
  -1  11   1       14.30        7.79     8.54 <
   0  11   1      386.78      392.40     9.75 o
   1  11   1      333.85      341.00     8.46 o
   2  11   1       32.89       28.76     4.19 o
   3  11   1      148.84      151.49     4.06 o
   4  11   1      186.60      182.18     4.96 o
   5  11   1       84.47       87.79     3.36 o
   6  11   1       40.44       26.97     4.58 o
   7  11   1        0.00        2.57    94.82 <
   8  11   1       47.09       45.41     4.20 o
   9  11   1      104.54      107.03     3.67 o
  10  11   1       21.59       15.39     9.86 <
  11  11   1       60.13       60.66     4.55 o
  12  11   1       71.04       73.06     4.46 o
 -12  12   1      170.67      165.54     5.97 o
 -11  12   1       75.02       70.48     4.22 o
 -10  12   1       24.38       25.64     9.13 <
  -9  12   1       18.43        3.85    13.05 <
  -8  12   1      126.20      124.24     4.20 o
  -7  12   1      215.07      215.24     5.84 o
  -6  12   1       27.15       22.82     7.40 <
  -5  12   1      126.30      121.00     3.67 o
  -4  12   1       88.33       84.54     3.04 o
  -3  12   1      223.83      225.19     5.81 o
  -2  12   1      299.02      303.69     7.60 o
  -1  12   1      133.73      130.52     3.71 o
   0  12   1      119.24      117.64     3.59 o
   1  12   1       21.28       22.67     8.54 <
   2  12   1      248.23      253.75     6.39 o
   3  12   1       43.64       44.07     3.43 o
   4  12   1       43.39       37.20     3.48 o
   5  12   1      157.55      160.25     4.44 o
   6  12   1       30.06       28.29     7.03 <
   7  12   1       77.70       78.58     3.85 o
   8  12   1       79.96       80.42     3.63 o
   9  12   1      173.87      177.72     4.91 o
  10  12   1       93.38       95.79     3.77 o
  11  12   1       96.82       98.52     4.11 o
  12  12   1       20.51       22.76    13.89 <
 -11  13   1       62.61       61.34     4.84 o
 -10  13   1      168.72      170.26     4.89 o
  -9  13   1       54.67       51.47     4.46 o
  -8  13   1      134.86      135.56     4.39 o
  -7  13   1       89.64       89.76     3.94 o
  -6  13   1      190.14      195.74     5.21 o
  -5  13   1      213.35      214.87     5.65 o
  -4  13   1       69.56       65.54     3.14 o
  -3  13   1       84.13       79.45     3.09 o
  -2  13   1       94.59       93.40     3.06 o
  -1  13   1       85.82       87.68     3.23 o
   0  13   1        0.00        7.81    89.90 <
   1  13   1      153.15      150.87     4.41 o
   2  13   1       68.77       67.55     3.57 o
   3  13   1      117.10      114.52     3.51 o
   4  13   1       81.49       78.13     3.11 o
   5  13   1      173.19      172.46     4.75 o
   6  13   1      162.25      162.06     4.77 o
   7  13   1      114.07      111.85     4.07 o
   8  13   1      161.01      159.51     4.68 o
   9  13   1       13.85       16.20    16.64 <
  10  13   1      170.97      170.36     4.94 o
  11  13   1       57.49       58.29     5.27 o
 -11  14   1       88.24       86.24     8.37 o
 -10  14   1       98.99       99.31     3.99 o
  -9  14   1       60.20       58.94     4.37 o
  -8  14   1       30.51       24.37     8.16 <
  -7  14   1       66.80       71.96     4.07 o
  -6  14   1       27.04       25.40     8.08 <
  -5  14   1      111.56      106.30     3.66 o
  -4  14   1        9.17       12.58    18.76 <
  -3  14   1       46.83       49.19     4.26 o
  -2  14   1       62.68       58.34     3.99 o
  -1  14   1      217.13      219.90     5.77 o
   0  14   1      116.64      115.52     3.92 o
   1  14   1       30.47       30.18     7.10 <
   2  14   1      182.78      184.30     5.11 o
   3  14   1      276.69      280.83     7.24 o
   4  14   1       22.23        7.45     8.92 <
   5  14   1       54.75       53.70     4.26 o
   6  14   1      154.16      154.45     4.53 o
   7  14   1      117.02      119.93     3.96 o
   8  14   1       58.75       63.78     4.33 o
   9  14   1       27.47       25.27     8.50 <
  10  14   1        4.99        3.17    51.53 <
  -9  15   1      168.27      170.03     5.13 o
  -8  15   1       42.64       41.95     5.93 o
  -7  15   1       32.17       26.42     7.61 <
  -6  15   1       26.22       26.94     9.17 <
  -5  15   1      273.07      274.94     7.11 o
  -4  15   1      112.49      113.07     3.83 o
  -3  15   1      110.36      113.28     3.96 o
  -2  15   1        0.00       14.05   108.67 <
  -1  15   1       85.81       85.40     4.16 o
   0  15   1       63.07       61.55     4.11 o
   1  15   1       46.41       46.63     5.18 o
   2  15   1      111.72      107.76     4.00 o
   3  15   1      137.72      134.60     4.36 o
   4  15   1       48.11       44.33     5.82 o
   5  15   1       53.20       52.99     6.39 o
   6  15   1       33.60       35.17     8.19 <
   7  15   1      228.77      230.89     6.11 o
   8  15   1       47.33       44.74     5.03 o
   9  15   1       62.32       62.75     6.01 o
  -8  16   1       46.22       47.20     8.83 <
  -7  16   1       95.16       91.65     4.87 o
  -6  16   1      101.67      105.66     4.36 o
  -5  16   1      109.07      102.10     4.85 o
  -4  16   1      166.97      165.49     5.10 o
  -3  16   1       87.19       87.37     4.15 o
  -2  16   1       39.06       37.07     7.48 <
  -1  16   1      190.96      191.40     5.58 o
   0  16   1      127.51      126.04     4.26 o
   1  16   1       40.62       34.82     6.41 o
   2  16   1      162.80      165.28     4.86 o
   3  16   1      152.30      151.40     4.67 o
   4  16   1       65.88       63.53     4.88 o
   5  16   1       87.94       88.51     4.99 o
   6  16   1       58.38       57.39     6.10 o
   7  16   1       20.05       35.91    30.68 <
   8  16   1      123.99      129.26     7.08 o
  -4  17   1       15.27       20.63    19.27 <
  -3  17   1      160.07      164.13     5.11 o
  -2  17   1       82.50       73.92     4.92 o
  -1  17   1       54.74       45.02     6.33 o
   0  17   1       77.26       73.55     4.92 o
   1  17   1      201.13      203.93     5.67 o
   2  17   1       24.69        7.47    11.00 <
   3  17   1      128.01      126.70     4.58 o
   4  17   1       99.01      101.19     4.50 o
  -3  18   1       91.27       91.50    10.34 o
  -2  18   1        0.00       18.95   212.44 <
   1  18   1       22.62       16.88    37.63 <
   2  18   1       51.28       40.10    16.52 <
 -16   0   2       22.69       19.63    25.74 <
 -14   0   2      257.20      261.61     8.10 o
 -12   0   2       11.22       20.47    17.64 <
 -10   0   2      376.92      387.10     9.62 o
  -8   0   2      217.98      218.78     5.62 o
  -6   0   2      229.16      224.66     5.84 o
  -4   0   2       40.06       39.01     1.70 o
   2   0   2      997.34      873.19    25.28 o
   4   0   2      310.34      308.93     7.81 o
   6   0   2      288.49      282.16     7.29 o
   8   0   2      125.73      125.07     3.43 o
  10   0   2      118.42      113.54     3.94 o
  12   0   2      173.31      172.80     5.10 o
  14   0   2      281.31      283.92     7.56 o
 -16   1   2       53.31       47.55     7.71 o
 -15   1   2       50.74       61.90     7.63 o
 -14   1   2       50.90       52.37     7.03 o
 -13   1   2       75.76       72.96     3.73 o
 -12   1   2      160.88      162.70     4.59 o
 -11   1   2      109.07      110.02     3.28 o
 -10   1   2      206.09      210.53     5.33 o
  -9   1   2      366.90      376.66     9.23 o
  -8   1   2      284.74      292.12     7.18 o
  -7   1   2      380.22      385.22     9.54 o
  -6   1   2      401.70      405.56    10.06 o
  -5   1   2       95.24       96.49     2.49 o
  -4   1   2      102.28       95.67     2.65 o
  -3   1   2      717.91      682.74    18.08 o
  -2   1   2      824.89      749.31    20.85 o
   2   1   2      123.46      122.05     3.18 o
   3   1   2      397.54      387.53     9.96 o
   4   1   2      197.43      192.96     4.99 o
   5   1   2      382.19      381.10     9.58 o
   6   1   2      326.32      334.38     8.20 o
   7   1   2       87.29       83.26     2.44 o
   8   1   2      216.45      220.39     5.51 o
   9   1   2      192.00      189.64     4.97 o
  10   1   2      306.19      314.09     7.81 o
  11   1   2       41.55       37.99     3.79 o
  12   1   2      177.30      179.14     4.82 o
  13   1   2       70.55       68.90     3.42 o
  14   1   2       57.58       58.25     4.34 o
  15   1   2       22.93       16.29    13.70 <
  16   1   2       37.04       41.51    11.46 <
 -16   2   2       48.31       47.60     8.95 <
 -15   2   2      209.61      212.66     6.06 o
 -14   2   2       26.53       27.19     8.59 <
 -13   2   2       13.85       12.84    14.01 <
 -12   2   2      105.31      108.96     3.65 o
 -11   2   2      249.94      259.22     6.55 o
 -10   2   2      130.79      130.85     3.59 o
  -9   2   2       18.43        9.56     4.59 <
  -8   2   2      355.92      366.11     8.94 o
  -7   2   2       23.95       20.63     2.23 o
  -6   2   2      152.57      156.88     3.89 o
  -5   2   2       62.21       61.38     1.79 o
  -4   2   2      450.80      456.45    11.29 o
  -3   2   2      236.62      226.31     5.94 o
  -2   2   2       50.05       39.88     1.56 o
  -1   2   2      103.70       95.80     2.71 o
   0   2   2      304.16      288.50     7.69 o
   1   2   2      567.31      534.25    14.20 o
   2   2   2      455.67      439.96    11.41 o
   3   2   2      177.77      176.49     4.49 o
   4   2   2      189.34      190.59     4.79 o
   5   2   2      616.32      619.02    15.42 o
   6   2   2      260.02      264.62     6.55 o
   7   2   2      227.88      228.49     5.77 o
   8   2   2      325.15      328.96     8.19 o
   9   2   2      125.89      125.98     3.44 o
  10   2   2      131.65      131.70     3.74 o
  11   2   2      191.03      190.70     5.09 o
  12   2   2      191.97      192.00     5.15 o
  13   2   2      182.77      183.46     5.23 o
  14   2   2       13.36       25.39    21.14 <
  15   2   2       44.34       44.50     7.00 o
  16   2   2       22.98       34.74    15.17 <
 -16   3   2      209.47      205.72     6.70 o
 -15   3   2       55.94       47.79     5.19 o
 -14   3   2      118.49      119.44     4.17 o
 -13   3   2       64.63       64.51     4.05 o
 -12   3   2      296.19      303.43     7.69 o
 -11   3   2       86.49       82.91     3.36 o
 -10   3   2      175.54      176.02     4.72 o
  -9   3   2       44.08       41.55     2.55 o
  -8   3   2       12.53        5.77     5.13 <
  -7   3   2      134.04      131.34     3.46 o
  -6   3   2       81.78       83.13     2.21 o
  -5   3   2      151.35      150.52     3.85 o
  -4   3   2      213.04      209.28     5.37 o
  -3   3   2       92.67       81.55     2.42 o
  -2   3   2       79.22       72.09     2.14 o
  -1   3   2       83.34       78.64     2.19 o
   0   3   2      943.10      861.17    23.73 o
   1   3   2       30.08       14.17     1.63 o
   2   3   2      260.34      253.75     6.54 o
   3   3   2      180.29      174.92     4.55 o
   4   3   2      630.81      637.28    15.78 o
   5   3   2      169.36      172.63     4.31 o
   6   3   2      325.99      333.73     8.19 o
   7   3   2       11.57        7.16     6.05 <
   8   3   2       56.71       56.99     2.30 o
   9   3   2       80.11       76.10     2.70 o
  10   3   2       44.62       43.64     2.97 o
  11   3   2      138.29      133.81     4.13 o
  12   3   2      319.19      327.89     8.37 o
  13   3   2       40.13       27.75     6.89 <
  14   3   2      213.73      209.41     6.11 o
  15   3   2       82.32       78.77     4.85 o
  16   3   2      149.18      150.50     5.20 o
 -16   4   2      115.23      116.33     4.50 o
 -15   4   2       14.65        3.08    18.12 <
 -14   4   2       63.26       64.73     4.45 o
 -13   4   2        0.00       16.80   107.14 <
 -12   4   2       45.68       47.37     4.57 o
 -11   4   2      105.36      100.45     3.44 o
 -10   4   2       80.95       79.88     3.01 o
  -9   4   2      315.75      322.82     7.97 o
  -8   4   2      389.81      400.12     9.79 o
  -7   4   2       69.90       73.05     2.12 o
  -6   4   2      219.57      221.07     5.55 o
  -5   4   2      509.74      512.28    12.76 o
  -4   4   2      543.36      552.39    13.60 o
  -3   4   2      299.77      295.61     7.52 o
  -2   4   2      364.07      359.12     9.13 o
  -1   4   2      400.29      393.08    10.02 o
   0   4   2      135.93      128.97     3.47 o
   1   4   2       20.57       16.21     2.23 o
   2   4   2      357.19      349.84     8.95 o
   3   4   2      170.87      159.40     4.33 o
   4   4   2       65.01       65.09     1.90 o
   5   4   2      296.23      298.25     7.44 o
   6   4   2      358.59      367.96     9.00 o
   7   4   2      435.19      445.56    10.93 o
   8   4   2       18.43       14.33     5.22 <
   9   4   2       84.53       84.02     2.81 o
  10   4   2       43.79       39.14     3.19 o
  11   4   2      339.05      346.85     8.81 o
  12   4   2      189.23      187.96     5.47 o
  13   4   2       48.87       45.80     5.62 o
  14   4   2       19.55       14.16    14.66 <
  15   4   2       36.02       34.04     8.74 <
  16   4   2       61.24       65.67     6.14 o
 -16   5   2       30.97       23.49    10.71 <
 -15   5   2       96.27       98.07     4.31 o
 -14   5   2       31.49       35.30     8.20 <
 -13   5   2      226.68      232.17     6.15 o
 -12   5   2       57.36       57.26     4.14 o
 -11   5   2      183.55      179.36     5.08 o
 -10   5   2      181.20      182.36     4.88 o
  -9   5   2      337.56      346.12     8.52 o
  -8   5   2       15.35        4.22     5.77 <
  -7   5   2       68.84       66.98     2.23 o
  -6   5   2      388.61      395.71     9.76 o
  -5   5   2       62.44       58.13     1.95 o
  -4   5   2       85.86       87.15     2.34 o
  -3   5   2      205.81      210.20     5.20 o
  -2   5   2      240.02      238.55     6.04 o
  -1   5   2      667.83      669.16    16.71 o
   0   5   2      118.12      110.76     3.03 o
   1   5   2      162.47      154.99     4.12 o
   2   5   2      158.12      155.46     4.03 o
   3   5   2      541.72      545.26    13.56 o
   4   5   2      171.30      167.21     4.36 o
   5   5   2       37.99       33.03     1.78 o
   6   5   2      338.92      349.96     8.53 o
   7   5   2       87.10       89.01     2.58 o
   8   5   2      139.27      138.65     3.71 o
   9   5   2       66.71       66.38     2.73 o
  10   5   2      159.92      161.95     4.50 o
  11   5   2       59.66       60.05     4.52 o
  12   5   2       87.98       86.17     4.22 o
  13   5   2       55.76       51.11     5.23 o
  14   5   2       28.84       28.93    10.68 <
  15   5   2      134.18      140.75     4.92 o
 -16   6   2       21.86        2.02    28.40 <
 -15   6   2       59.30       43.32     5.48 o
 -14   6   2      175.33      178.92     5.33 o
 -13   6   2      102.04       95.61     4.29 o
 -12   6   2       42.48       40.66     5.27 o
 -11   6   2       99.75       98.15     3.66 o
 -10   6   2      312.76      319.92     7.98 o
  -9   6   2      192.40      194.26     4.99 o
  -8   6   2      288.21      292.16     7.32 o
  -7   6   2       28.74       27.33     3.47 o
  -6   6   2       35.64       34.00     2.41 o
  -5   6   2       65.87       58.24     2.06 o
  -4   6   2      168.74      167.21     4.32 o
  -3   6   2      317.78      325.48     7.98 o
  -2   6   2      565.64      575.23    14.16 o
  -1   6   2      145.75      141.65     3.70 o
   0   6   2      392.49      395.51     9.83 o
   1   6   2      333.71      342.75     8.37 o
   2   6   2      408.67      410.11    10.24 o
   3   6   2       56.20       56.98     1.84 o
   4   6   2      346.63      354.98     8.71 o
   5   6   2       41.84       35.46     1.98 o
   6   6   2       54.73       48.50     2.08 o
   7   6   2      356.33      367.12     8.98 o
   8   6   2      150.32      150.56     4.07 o
   9   6   2       77.20       73.59     3.04 o
  10   6   2       85.48       83.54     3.18 o
  11   6   2       69.66       70.38     3.35 o
  12   6   2       21.99       15.03    10.52 <
  13   6   2       78.47       81.92     4.65 o
  14   6   2      171.41      167.20     5.35 o
  15   6   2       73.24       74.60     5.46 o
 -15   7   2       94.99       98.19     4.82 o
 -14   7   2       35.82       34.90     8.14 <
 -13   7   2       35.95       39.59     7.32 <
 -12   7   2       56.59       53.81     4.87 o
 -11   7   2      135.49      132.16     4.38 o
 -10   7   2      110.01      109.44     3.27 o
  -9   7   2      143.24      143.10     3.96 o
  -8   7   2      142.72      142.06     3.91 o
  -7   7   2      520.24      535.34    13.07 o
  -6   7   2       85.00       83.76     2.66 o
  -5   7   2      163.30      162.26     4.27 o
  -4   7   2       53.42       53.64     2.15 o
  -3   7   2      574.26      586.70    14.38 o
  -2   7   2      203.69      204.90     5.15 o
  -1   7   2      107.89      104.98     2.81 o
   0   7   2       46.12       41.39     1.71 o
   1   7   2      125.11      118.89     3.24 o
   2   7   2      266.75      268.53     6.71 o
   3   7   2      130.85      127.70     3.40 o
   4   7   2      110.97      108.39     2.97 o
   5   7   2      370.29      372.71     9.31 o
   6   7   2      161.06      161.99     4.18 o
   7   7   2       56.41       52.05     2.69 o
   8   7   2      119.88      122.66     3.47 o
   9   7   2      427.54      438.86    10.79 o
  10   7   2      179.57      180.21     4.89 o
  11   7   2       28.75       29.09     5.84 <
  12   7   2      170.88      169.05     5.17 o
  13   7   2      151.27      148.47     4.96 o
  14   7   2       29.22       29.02    10.71 <
  15   7   2       21.60       11.06    19.19 <
 -15   8   2      213.56      220.68     7.72 o
 -14   8   2      104.54      104.95     4.65 o
 -13   8   2       72.94       74.85     4.72 o
 -12   8   2       95.47       99.50     4.86 o
 -11   8   2      216.00      213.78     6.00 o
 -10   8   2       42.14       42.08     3.42 o
  -9   8   2       67.12       66.83     2.95 o
  -8   8   2      162.88      159.20     4.38 o
  -7   8   2       27.60       21.07     4.35 o
  -6   8   2       34.23       30.32     3.31 o
  -5   8   2      124.60      119.33     3.41 o
  -4   8   2       82.06       79.70     2.52 o
  -3   8   2      271.49      274.70     6.85 o
  -2   8   2      105.66      104.86     2.80 o
  -1   8   2      189.30      188.38     4.80 o
   0   8   2       32.53       28.64     2.15 o
   1   8   2      430.65      438.19    10.80 o
   2   8   2      150.02      148.88     3.91 o
   3   8   2      279.23      287.68     7.06 o
   4   8   2      197.42      203.62     5.06 o
   5   8   2      418.43      427.53    10.52 o
   6   8   2       81.56       78.33     2.68 o
   7   8   2       57.81       55.95     2.84 o
   8   8   2      190.55      190.55     5.03 o
   9   8   2       77.73       77.22     2.99 o
  10   8   2      107.73      105.82     3.53 o
  11   8   2       73.57       72.00     3.45 o
  12   8   2       47.08       46.07     6.25 o
  13   8   2      230.22      231.32     6.48 o
  14   8   2       56.36       57.80     7.67 o
 -14   9   2       68.86       64.07     5.49 o
 -13   9   2      139.82      136.11     4.83 o
 -12   9   2       80.99       81.25     4.41 o
 -11   9   2       61.46       55.21     4.49 o
 -10   9   2      163.33      164.33     4.48 o
  -9   9   2       20.50       17.04     7.09 <
  -8   9   2       10.06       13.93    13.07 <
  -7   9   2      182.24      181.46     4.82 o
  -6   9   2      199.53      199.57     5.18 o
  -5   9   2      197.32      199.16     5.12 o
  -4   9   2      122.42      119.20     3.35 o
  -3   9   2      106.55      105.31     2.97 o
  -2   9   2       10.75        6.94     7.49 <
  -1   9   2      197.09      199.55     5.03 o
   0   9   2      186.97      188.55     4.77 o
   1   9   2      235.74      237.57     5.98 o
   2   9   2      190.57      190.02     4.88 o
   3   9   2      243.31      250.78     6.18 o
   4   9   2      137.22      134.08     3.75 o
   5   9   2      256.23      260.26     6.61 o
   6   9   2      349.95      361.71     8.90 o
   7   9   2       96.15       97.47     3.26 o
   8   9   2       59.71       56.53     3.27 o
   9   9   2       62.66       56.17     3.35 o
  10   9   2      188.43      190.86     5.25 o
  11   9   2      161.92      164.29     4.78 o
  12   9   2      134.54      129.57     4.36 o
  13   9   2        0.00       11.61   142.17 <
  14   9   2       29.93       27.28    14.08 <
 -13  10   2       22.11       26.98    16.16 <
 -12  10   2        0.00        2.73   135.16 <
 -11  10   2       67.32       71.24     3.98 o
 -10  10   2      116.54      114.24     3.75 o
  -9  10   2      260.86      261.56     6.87 o
  -8  10   2       79.39       80.23     3.64 o
  -7  10   2      121.97      122.90     3.88 o
  -6  10   2       39.70       39.41     4.89 o
  -5  10   2      473.38      487.57    11.93 o
  -4  10   2       32.82       30.53     4.45 o
  -3  10   2       94.98       95.59     2.88 o
  -2  10   2      198.59      202.95     5.14 o
  -1  10   2      309.46      313.58     7.83 o
   0  10   2      220.58      224.80     5.61 o
   1  10   2      125.48      121.50     3.37 o
   2  10   2       81.40       80.98     2.52 o
   3  10   2      116.95      114.17     3.41 o
   4  10   2       57.05       59.27     2.98 o
   5  10   2       42.03       43.58     4.17 o
   6  10   2       55.40       55.04     3.65 o
   7  10   2      395.12      401.57    10.03 o
   8  10   2       91.06       84.52     3.34 o
   9  10   2       22.13       25.48     8.12 <
  10  10   2       56.24       53.62     4.52 o
  11  10   2      222.09      220.46     6.07 o
  12  10   2        1.10       11.61   113.32 <
  13  10   2        0.00       18.65   139.82 <
 -12  11   2      169.25      170.52     5.79 o
 -11  11   2       70.01       69.45     3.85 o
 -10  11   2       91.40       89.08     3.62 o
  -9  11   2      123.96      126.12     4.07 o
  -8  11   2      151.27      150.00     4.49 o
  -7  11   2        9.17        9.16    20.70 <
  -6  11   2      158.99      161.54     4.56 o
  -5  11   2       89.30       86.93     3.14 o
  -4  11   2      148.29      150.45     4.06 o
  -3  11   2      177.26      180.10     4.66 o
  -2  11   2       94.35       91.95     2.92 o
  -1  11   2      391.37      402.76     9.87 o
   0  11   2      274.65      277.89     7.01 o
   1  11   2      181.81      183.00     4.75 o
   2  11   2      178.93      177.60     4.73 o
   3  11   2      247.17      251.40     6.35 o
   4  11   2      123.95      127.41     3.62 o
   5  11   2      124.74      119.95     3.86 o
   6  11   2       81.47       80.89     3.45 o
   7  11   2       24.41       22.46     6.90 <
   8  11   2       11.34        2.78    16.43 <
   9  11   2       88.24       86.10     3.59 o
  10  11   2       15.60       15.13    15.00 <
  11  11   2       82.37       78.76     4.07 o
  12  11   2       60.15       60.89     4.81 o
 -12  12   2       61.31       61.62     6.99 o
 -11  12   2      107.87      104.56     3.90 o
 -10  12   2        8.11        2.12    27.02 <
  -9  12   2      124.59      126.23     4.55 o
  -8  12   2      266.68      271.04     7.05 o
  -7  12   2       73.76       66.89     3.82 o
  -6  12   2       48.06       44.98     4.60 o
  -5  12   2        9.97       10.43    15.21 <
  -4  12   2      260.85      266.74     6.71 o
  -3  12   2      176.96      177.62     4.68 o
  -2  12   2      202.93      205.88     5.28 o
  -1  12   2       18.00       10.29     6.91 <
   0  12   2       37.93       34.50     3.84 o
   1  12   2      280.88      281.76     7.27 o
   2  12   2       31.74       22.32     5.83 <
   3  12   2       44.60       47.53     3.38 o
   4  12   2      280.68      284.18     7.19 o
   5  12   2       47.47       45.90     4.32 o
   6  12   2       66.70       66.01     3.77 o
   7  12   2      127.64      123.73     3.96 o
   8  12   2      258.09      257.40     6.78 o
   9  12   2       62.27       53.75     4.15 o
  10  12   2      108.72      110.17     3.91 o
  11  12   2       74.26       73.41     4.36 o
  12  12   2      114.31      120.26     5.30 o
 -11  13   2       87.50       83.59     3.94 o
 -10  13   2        0.00        7.45   112.95 <
  -9  13   2       62.10       61.06     4.69 o
  -8  13   2       83.52       84.16     4.07 o
  -7  13   2      210.01      209.98     5.78 o
  -6  13   2      135.52      139.44     4.12 o
  -5  13   2       86.48       84.87     3.21 o
  -4  13   2       32.77       30.88     5.01 o
  -3  13   2      212.83      210.58     5.59 o
  -2  13   2      127.49      125.05     3.62 o
  -1  13   2       20.60       10.41     6.88 <
   0  13   2       93.60       89.11     3.47 o
   1  13   2      103.18      102.92     3.64 o
   2  13   2       83.74       82.67     3.48 o
   3  13   2      175.42      172.94     4.89 o
   4  13   2      267.08      272.98     6.91 o
   5  13   2      190.94      192.00     5.22 o
   6  13   2      101.59       99.88     3.93 o
   7  13   2      104.78      100.34     3.76 o
   8  13   2       38.57       36.43     5.82 o
   9  13   2      281.98      284.27     7.39 o
  10  13   2       31.28       35.63     7.24 <
  11  13   2       20.18       14.13    13.58 <
 -10  14   2      110.97      110.39     4.02 o
  -9  14   2       26.37       32.50     9.90 <
  -8  14   2       71.54       63.54     4.37 o
  -7  14   2       20.45       11.80    10.65 <
  -6  14   2       11.42       15.35    18.65 <
  -5  14   2       83.63       81.98     3.45 o
  -4  14   2       48.53       46.78     3.82 o
  -3  14   2       82.49       79.57     3.23 o
  -2  14   2      145.46      146.17     4.12 o
  -1  14   2      125.03      122.31     4.00 o
   0  14   2       50.00       55.66     4.77 o
   1  14   2      142.50      141.29     4.32 o
   2  14   2      288.44      294.77     7.52 o
   3  14   2      124.87      123.18     4.09 o
   4  14   2       57.98       54.18     4.76 o
   5  14   2      101.02      100.30     4.08 o
   6  14   2       58.82       54.27     3.92 o
   7  14   2       14.92        8.38    14.73 <
   8  14   2       67.54       69.02     4.16 o
   9  14   2       14.50       17.88    16.56 <
  10  14   2       98.67      100.39     4.07 o
  -9  15   2       19.88       22.34    20.15 <
  -8  15   2       38.87       37.35     6.50 o
  -7  15   2       74.90       75.18     4.10 o
  -6  15   2      263.03      268.35     6.95 o
  -5  15   2       36.62       29.40     5.78 o
  -4  15   2      141.59      140.94     4.15 o
  -3  15   2       73.55       71.33     4.05 o
  -2  15   2      131.74      128.90     4.45 o
  -1  15   2       19.75        5.91    11.02 <
   0  15   2       24.51       35.01     8.87 <
   1  15   2       29.71       29.41     7.87 <
   2  15   2       47.23       51.52     5.14 o
   3  15   2      148.11      149.92     4.51 o
   4  15   2       93.66       91.72     4.24 o
   5  15   2       37.54       36.22     8.37 <
   6  15   2      182.56      181.17     5.34 o
   7  15   2      103.23       99.85     3.77 o
   8  15   2      107.92      111.88     3.91 o
   9  15   2       62.03       67.02     5.94 o
  -7  16   2      115.16      118.53     4.82 o
  -6  16   2       61.47       58.51     4.52 o
  -5  16   2      170.81      169.93     5.14 o
  -4  16   2      131.50      133.39     4.69 o
  -3  16   2       83.20       86.56     4.71 o
  -2  16   2       53.54       53.70     6.05 o
  -1  16   2       82.49       79.78     4.10 o
   0  16   2      156.64      156.59     4.73 o
   1  16   2      181.83      179.15     5.20 o
   2  16   2      109.28      108.46     4.13 o
   3  16   2       90.62       97.32     4.07 o
   4  16   2       58.70       65.04     5.41 o
   5  16   2      128.41      125.00     4.90 o
   6  16   2       93.14       92.25     4.41 o
   8  16   2       40.09       39.31    16.26 <
  -4  17   2      124.95      125.46     5.06 o
  -3  17   2      100.32       97.54     4.63 o
  -2  17   2       47.62       59.29     6.70 o
  -1  17   2       50.53       37.87     6.45 o
   0  17   2      246.98      251.77     6.67 o
   1  17   2       20.66        9.00    13.75 <
   2  17   2       80.27       81.60     4.38 o
   3  17   2       72.99       69.39     4.87 o
   4  17   2      100.86       98.15     5.61 o
   1  18   2       68.75       70.79    12.06 <
   2  18   2       30.29       34.50    29.95 <
 -15   0   3      251.22      251.78     8.19 o
 -13   0   3      164.27      163.22     6.45 o
 -11   0   3      545.24      561.24    13.72 o
  -9   0   3      337.33      345.42     8.55 o
  -7   0   3      241.63      239.47     6.17 o
  -5   0   3       94.30       86.23     2.58 o
  -3   0   3      544.07      534.84    13.62 o
  -1   0   3      757.70      712.29    19.91 o
   1   0   3      242.19      231.09     6.13 o
   3   0   3      483.02      477.60    12.11 o
   5   0   3      247.95      254.24     6.28 o
   7   0   3       20.30        4.48     4.34 <
   9   0   3      259.44      267.49     6.67 o
  11   0   3       60.46       61.70     4.39 o
  13   0   3       90.44       92.63     4.19 o
  15   0   3      138.46      135.59     5.35 o
 -16   1   3      117.13      114.04     5.68 o
 -15   1   3       43.07       44.72     8.33 <
 -14   1   3       40.34       44.05     8.04 <
 -13   1   3       46.85       42.94     5.36 o
 -12   1   3       11.58        7.69    14.72 <
 -11   1   3       42.59       35.66     3.18 o
 -10   1   3      209.01      210.13     5.35 o
  -9   1   3      232.02      236.07     5.89 o
  -8   1   3      343.58      351.18     8.64 o
  -7   1   3      189.69      192.36     4.80 o
  -6   1   3       92.23       93.16     2.45 o
  -5   1   3      130.99      129.32     3.35 o
  -4   1   3      518.07      522.16    12.97 o
  -3   1   3      675.57      653.67    16.90 o
  -2   1   3      549.18      521.44    13.74 o
  -1   1   3       97.54       87.39     2.52 o
   0   1   3       24.99       13.62     1.82 o
   1   1   3      321.68      308.93     8.06 o
   2   1   3       69.08       64.59     1.93 o
   3   1   3      197.54      186.72     4.99 o
   4   1   3      198.14      200.35     5.01 o
   5   1   3      298.75      297.91     7.50 o
   6   1   3       38.45       31.85     1.73 o
   7   1   3      373.32      377.65     9.37 o
   8   1   3      206.74      207.12     5.27 o
   9   1   3      273.64      278.41     6.92 o
  10   1   3       31.56       24.02     4.58 o
  11   1   3      182.51      179.74     4.92 o
  12   1   3      158.91      158.25     4.44 o
  13   1   3       82.81       83.68     3.55 o
  14   1   3       58.82       61.86     4.31 o
  15   1   3        0.00       12.75   135.25 <
  16   1   3       71.81       67.86     9.21 o
 -16   2   3       82.11       82.63     6.24 o
 -15   2   3       34.77       40.21    11.18 <
 -14   2   3       10.23       24.52    25.09 <
 -13   2   3       79.03       83.03     3.63 o
 -12   2   3      119.71      116.16     3.82 o
 -11   2   3      122.10      121.93     3.54 o
 -10   2   3      102.58      104.50     2.98 o
  -9   2   3      192.79      194.82     4.94 o
  -8   2   3       66.28       65.95     2.13 o
  -7   2   3      257.84      262.31     6.49 o
  -6   2   3       33.94       32.69     1.57 o
  -5   2   3      577.34      575.23    14.45 o
  -4   2   3      104.95      100.74     2.71 o
  -3   2   3      412.83      405.46    10.34 o
  -2   2   3      327.74      320.85     8.22 o
  -1   2   3      394.61      379.56     9.88 o
   0   2   3      381.81      366.47     9.56 o
   1   2   3       25.06       20.54     1.59 o
   2   2   3      411.87      400.60    10.32 o
   3   2   3       24.28       13.56     2.04 o
   4   2   3      585.92      584.27    14.66 o
   5   2   3      393.71      397.96     9.87 o
   6   2   3      264.45      268.01     6.67 o
   7   2   3      183.31      183.98     4.67 o
   8   2   3       38.40       34.50     2.41 o
   9   2   3      260.56      262.70     6.63 o
  10   2   3      263.13      270.66     6.73 o
  11   2   3      278.00      281.23     7.19 o
  12   2   3      247.93      252.68     6.51 o
  13   2   3      115.05      110.90     4.02 o
  14   2   3       30.14       28.99    10.00 <
  15   2   3       64.60       64.26     5.53 o
  16   2   3      125.68      132.05     5.67 o
 -16   3   3       25.05       33.18    16.74 <
 -15   3   3      139.46      146.92     5.38 o
 -14   3   3      133.57      138.20     4.34 o
 -13   3   3      230.51      230.16     6.19 o
 -12   3   3       50.78       53.73     3.78 o
 -11   3   3      195.69      198.13     5.23 o
 -10   3   3       73.42       70.37     2.68 o
  -9   3   3      283.54      292.01     7.19 o
  -8   3   3      221.72      225.33     5.63 o
  -7   3   3       34.17       32.61     1.77 o
  -6   3   3        9.61        7.23     4.58 <
  -5   3   3      193.31      190.01     4.88 o
  -4   3   3      297.11      292.97     7.46 o
  -3   3   3       96.65       94.71     2.52 o
  -2   3   3      174.41      169.32     4.40 o
  -1   3   3      440.22      433.50    11.02 o
   0   3   3      216.45      204.23     5.45 o
   1   3   3      198.66      194.77     5.01 o
   2   3   3      388.85      383.95     9.74 o
   3   3   3      803.52      786.92    20.11 o
   4   3   3      120.68      118.79     3.12 o
   5   3   3      518.31      528.93    12.98 o
   6   3   3      246.88      248.55     6.23 o
   7   3   3      175.81      176.87     4.54 o
   8   3   3      138.80      140.25     3.73 o
   9   3   3       84.72       84.60     2.84 o
  10   3   3        6.19       16.55    20.43 <
  11   3   3      164.58      160.89     4.69 o
  12   3   3      149.51      147.80     4.46 o
  13   3   3      192.48      186.92     5.62 o
  14   3   3      123.87      123.41     4.66 o
  15   3   3       99.83      102.84     4.88 o
  16   3   3       88.03       87.28     5.16 o
 -16   4   3        0.00       12.66   132.10 <
 -15   4   3       31.25       34.94     8.55 <
 -14   4   3       74.25       72.17     4.20 o
 -13   4   3       74.12       72.88     3.90 o
 -12   4   3       31.69       27.70     5.44 <
 -11   4   3       82.04       84.07     3.15 o
 -10   4   3      190.14      189.92     4.97 o
  -9   4   3      204.02      202.92     5.25 o
  -8   4   3       40.76       36.96     2.29 o
  -7   4   3      218.58      220.31     5.53 o
  -6   4   3      356.53      365.21     8.95 o
  -5   4   3      298.46      305.25     7.50 o
  -4   4   3       22.21       26.85     2.13 o
  -3   4   3      185.24      192.41     4.67 o
  -2   4   3      467.10      472.39    11.69 o
  -1   4   3       50.87       42.71     1.56 o
   0   4   3       35.86       27.50     1.45 o
   1   4   3       75.34       78.43     2.06 o
   2   4   3      257.56      250.94     6.47 o
   3   4   3      164.43      157.86     4.17 o
   4   4   3      228.07      228.77     5.75 o
   5   4   3      271.47      275.36     6.83 o
   6   4   3      438.05      450.83    10.98 o
   7   4   3       65.64       66.72     2.21 o
   8   4   3      142.18      142.72     3.81 o
   9   4   3       28.09       24.03     4.33 o
  10   4   3      290.61      294.45     7.43 o
  11   4   3      178.33      178.90     5.20 o
  12   4   3       84.60       83.10     4.28 o
  13   4   3       15.04       10.27    17.85 <
  14   4   3       41.65       47.05     7.25 <
  15   4   3       52.72       58.76     6.45 o
  16   4   3       24.57       16.41    18.23 <
 -16   5   3       36.72       32.01     8.30 <
 -15   5   3      101.21      100.42     4.22 o
 -14   5   3      164.11      165.65     4.91 o
 -13   5   3       75.01       75.11     3.98 o
 -12   5   3      113.96      114.87     3.70 o
 -11   5   3      108.68      107.18     3.53 o
 -10   5   3      302.59      304.53     7.72 o
  -9   5   3      163.36      161.03     4.27 o
  -8   5   3       92.31       93.63     2.68 o
  -7   5   3      264.93      267.37     6.68 o
  -6   5   3       43.48       41.25     1.84 o
  -5   5   3      361.82      362.20     9.08 o
  -4   5   3      245.96      247.23     6.19 o
  -3   5   3      332.26      338.54     8.33 o
  -2   5   3      627.38      630.13    15.70 o
  -1   5   3      151.58      151.53     3.86 o
   0   5   3       66.92       66.01     1.86 o
   1   5   3       31.75       15.75     1.72 o
   2   5   3      438.93      443.54    11.00 o
   3   5   3      171.51      167.51     4.36 o
   4   5   3       23.63       22.35     2.26 o
   5   5   3      122.25      121.10     3.21 o
   6   5   3      103.45      102.81     2.84 o
   7   5   3      355.07      364.62     8.94 o
   8   5   3      133.90      133.09     3.60 o
   9   5   3      178.40      178.97     4.69 o
  10   5   3       22.88        5.95     6.82 <
  11   5   3      153.18      151.19     4.35 o
  12   5   3        0.00       15.27   112.29 <
  13   5   3      134.23      130.74     4.66 o
  14   5   3      148.21      149.54     5.02 o
  15   5   3       66.24       64.16     5.70 o
 -16   6   3       66.95       70.17     6.70 o
 -15   6   3      127.22      124.30     4.73 o
 -14   6   3       89.05       86.68     4.14 o
 -13   6   3       91.04       88.33     3.95 o
 -12   6   3      270.78      271.76     7.06 o
 -11   6   3      206.44      206.43     5.52 o
 -10   6   3      161.72      162.31     4.40 o
  -9   6   3      283.19      284.86     7.21 o
  -8   6   3      197.78      196.65     5.10 o
  -7   6   3       55.54       51.78     2.23 o
  -6   6   3      220.41      224.92     5.59 o
  -5   6   3      175.70      173.64     4.48 o
  -4   6   3      232.03      237.41     5.85 o
  -3   6   3      398.93      411.10    10.00 o
  -2   6   3      277.41      279.09     6.97 o
  -1   6   3      291.61      297.04     7.31 o
   0   6   3      513.41      519.03    12.85 o
   1   6   3      241.71      248.36     6.09 o
   2   6   3       28.98       33.53     2.10 o
   3   6   3      306.65      313.24     7.70 o
   4   6   3      260.81      265.20     6.57 o
   5   6   3      138.61      133.10     3.61 o
   6   6   3      222.43      224.45     5.66 o
   7   6   3       43.02       42.37     2.46 o
   8   6   3       79.93       82.35     2.60 o
   9   6   3       57.61       57.97     3.26 o
  10   6   3      277.24      280.68     7.16 o
  11   6   3       35.22       33.87     4.99 o
  12   6   3       23.05       28.27    10.97 <
  13   6   3      107.93      109.27     4.51 o
  14   6   3       71.04       69.30     5.38 o
  15   6   3       82.20       72.34     5.01 o
 -15   7   3       21.33       18.62    14.35 <
 -14   7   3        7.87       15.02    35.99 <
 -13   7   3       17.14        4.69    18.17 <
 -12   7   3       26.47       18.92     9.19 <
 -11   7   3       21.67       27.90     8.08 <
 -10   7   3       78.75       79.48     3.05 o
  -9   7   3       73.96       72.79     2.75 o
  -8   7   3      360.08      368.16     9.10 o
  -7   7   3       47.95       48.96     2.75 o
  -6   7   3      116.12      114.56     3.16 o
  -5   7   3       64.05       60.96     2.23 o
  -4   7   3      425.06      438.68    10.66 o
  -3   7   3      130.72      131.49     3.39 o
  -2   7   3       50.01       44.77     1.75 o
  -1   7   3       49.25       47.67     1.62 o
   0   7   3      226.06      228.22     5.70 o
   1   7   3       26.33       19.85     2.29 o
   2   7   3       67.42       61.01     2.06 o
   3   7   3      295.85      295.79     7.45 o
   4   7   3      221.21      228.35     5.60 o
   5   7   3      229.81      231.72     5.84 o
   6   7   3      101.36      100.18     2.85 o
   7   7   3       40.55       40.32     2.79 o
   8   7   3      279.79      283.24     7.16 o
   9   7   3      159.21      158.86     4.42 o
  10   7   3       62.50       62.75     3.34 o
  11   7   3      144.06      141.59     4.22 o
  12   7   3      192.49      191.91     5.61 o
  13   7   3       53.95       52.47     5.88 o
  14   7   3       36.63        5.55    14.75 <
  15   7   3        0.00       34.32   176.31 <
 -15   8   3       29.68       23.30    17.97 <
 -14   8   3        7.18        2.55    42.02 <
 -13   8   3       43.03       39.30     6.59 o
 -12   8   3      207.36      208.63     5.86 o
 -11   8   3       11.85        7.76    16.77 <
 -10   8   3      111.75      110.72     3.44 o
  -9   8   3       64.60       61.23     2.98 o
  -8   8   3       82.63       83.71     2.87 o
  -7   8   3        7.46        2.20    15.88 <
  -6   8   3      182.68      179.74     4.77 o
  -5   8   3      224.66      231.99     5.73 o
  -4   8   3       15.16        2.22     4.40 <
  -3   8   3      160.06      160.13     4.11 o
  -2   8   3       51.02       49.83     1.88 o
  -1   8   3      176.82      179.78     4.49 o
   0   8   3      504.65      514.55    12.64 o
   1   8   3      143.35      145.44     3.70 o
   2   8   3      153.34      151.34     3.99 o
   3   8   3      138.03      134.03     3.64 o
   4   8   3      530.97      547.88    13.31 o
   5   8   3       22.63        8.72     4.26 <
   6   8   3       21.56       12.38     5.83 <
   7   8   3      277.49      283.31     7.14 o
   8   8   3      107.93      106.73     3.44 o
   9   8   3      260.11      263.09     6.75 o
  10   8   3        7.52       12.95    25.18 <
  11   8   3       87.93       83.95     3.82 o
  12   8   3      185.10      185.03     5.27 o
  13   8   3      166.68      167.18     5.81 o
  14   8   3       50.79       51.53     8.20 o
 -14   9   3      161.95      160.06     5.23 o
 -13   9   3       61.87       60.85     5.21 o
 -12   9   3       30.18       22.73     8.98 <
 -11   9   3      137.43      133.08     4.27 o
 -10   9   3      111.32      109.57     3.46 o
  -9   9   3       55.89       55.65     3.25 o
  -8   9   3      270.69      271.60     6.95 o
  -7   9   3      200.65      194.98     5.25 o
  -6   9   3       26.81       19.54     4.46 o
  -5   9   3      178.61      174.49     4.68 o
  -4   9   3      296.14      303.62     7.47 o
  -3   9   3      280.83      286.63     7.09 o
  -2   9   3      135.78      136.87     3.59 o
  -1   9   3      192.17      196.59     4.92 o
   0   9   3       33.97       32.79     2.65 o
   1   9   3       20.19       15.14     4.25 <
   2   9   3      482.01      491.47    12.09 o
   3   9   3      153.83      155.89     4.04 o
   4   9   3      151.17      143.98     3.98 o
   5   9   3      236.70      236.06     6.11 o
   6   9   3      260.04      263.21     6.68 o
   7   9   3      133.75      133.32     3.89 o
   8   9   3       55.54       55.89     3.43 o
   9   9   3      193.74      194.94     5.24 o
  10   9   3       38.50       24.88     5.69 o
  11   9   3      239.32      242.70     6.44 o
  12   9   3      100.48      100.26     4.08 o
  13   9   3       13.69        3.54    29.29 <
 -13  10   3        0.00        1.87   139.32 <
 -12  10   3       29.31       31.12    10.12 <
 -11  10   3      132.37      131.13     4.30 o
 -10  10   3      152.64      151.88     4.30 o
  -9  10   3      122.58      121.91     3.66 o
  -8  10   3      114.42      112.81     3.47 o
  -7  10   3       37.69       40.62     4.43 o
  -6  10   3      374.83      382.48     9.50 o
  -5  10   3       31.29       28.47     4.37 o
  -4  10   3       38.68       37.62     3.06 o
  -3  10   3      144.40      143.76     3.83 o
  -2  10   3      283.52      290.00     7.19 o
  -1  10   3      216.24      216.28     5.56 o
   0  10   3       29.71       30.68     3.83 o
   1  10   3       13.37        3.95     6.95 <
   2  10   3       45.89       44.86     2.48 o
   3  10   3      101.36       95.34     2.92 o
   4  10   3       25.34       20.60     4.76 <
   5  10   3       38.07       37.62     3.86 o
   6  10   3      230.10      232.77     6.03 o
   7  10   3       46.47       43.04     3.87 o
   8  10   3       14.94        5.71    11.50 <
   9  10   3       71.73       69.54     3.55 o
  10  10   3      199.68      198.36     5.55 o
  11  10   3       28.98       22.24     8.26 <
  12  10   3       24.79       22.61    10.41 <
  13  10   3       27.94       32.16    14.77 <
 -12  11   3      138.82      136.60     5.50 o
 -11  11   3      116.64      118.04     4.21 o
 -10  11   3      255.45      259.27     6.81 o
  -9  11   3       90.58       87.35     3.88 o
  -8  11   3       74.25       76.63     3.78 o
  -7  11   3      158.90      157.23     4.60 o
  -6  11   3       71.40       70.53     3.37 o
  -5  11   3      155.45      153.67     4.30 o
  -4  11   3       28.02       26.75     4.51 o
  -3  11   3      121.18      119.85     3.44 o
  -2  11   3      279.81      282.76     7.11 o
  -1  11   3      146.55      145.85     3.96 o
   0  11   3       64.71       66.49     2.78 o
   1  11   3      194.22      196.81     5.06 o
   2  11   3      455.08      464.34    11.43 o
   3  11   3       47.24       41.76     2.98 o
   4  11   3       19.48       12.76     6.74 <
   5  11   3       79.20       73.67     3.18 o
   6  11   3      162.99      162.29     4.54 o
   7  11   3       42.85       42.14     4.33 o
   8  11   3       64.83       57.19     3.66 o
   9  11   3       26.76        2.23     7.82 <
  10  11   3       17.94       17.94    13.32 <
  11  11   3       75.69       76.35     4.23 o
  12  11   3        0.00       10.84   134.88 <
 -12  12   3      110.38      103.19     5.43 o
 -11  12   3       21.77       22.02    10.42 <
 -10  12   3       95.35       90.32     4.04 o
  -9  12   3      164.79      163.00     4.86 o
  -8  12   3       93.00       91.55     3.90 o
  -7  12   3      192.82      194.23     5.37 o
  -6  12   3        8.53       10.26    24.20 <
  -5  12   3      281.47      284.66     7.22 o
  -4  12   3      158.00      156.87     4.33 o
  -3  12   3      186.75      186.09     4.91 o
  -2  12   3       45.12       40.29     3.39 o
  -1  12   3      143.50      140.78     3.98 o
   0  12   3      302.97      308.95     7.72 o
   1  12   3       53.34       54.22     3.42 o
   2  12   3       89.07       88.28     3.38 o
   3  12   3       73.13       71.45     2.90 o
   4  12   3      111.78      111.57     3.47 o
   5  12   3      122.44      120.19     3.77 o
   6  12   3       59.35       54.54     3.67 o
   7  12   3      175.28      178.15     4.89 o
   8  12   3       31.72       31.10     6.74 <
   9  12   3      195.14      196.17     5.38 o
  10  12   3      120.63      118.37     4.26 o
  11  12   3      117.45      116.36     4.30 o
  12  12   3        0.00       10.51   144.29 <
 -11  13   3       15.98       15.36    15.49 <
 -10  13   3       39.18       30.54     6.52 o
  -9  13   3       20.27       26.25    12.07 <
  -8  13   3      173.87      172.79     5.06 o
  -7  13   3       54.26       51.91     4.80 o
  -6  13   3       53.26       51.08     4.18 o
  -5  13   3       72.46       68.88     3.21 o
  -4  13   3      258.38      260.23     6.68 o
  -3  13   3       89.25       89.09     3.04 o
  -2  13   3       43.82       45.65     3.65 o
  -1  13   3      105.40      105.03     3.32 o
   0  13   3      219.01      222.61     5.77 o
   1  13   3       24.74       21.96     7.85 <
   2  13   3      125.42      127.36     3.94 o
   3  13   3      126.67      126.69     3.97 o
   4  13   3       88.71       89.00     3.57 o
   5  13   3       91.91       91.40     3.37 o
   6  13   3       90.25       89.73     3.58 o
   7  13   3       59.87       57.35     4.14 o
   8  13   3      217.81      219.96     5.89 o
   9  13   3       36.00       36.13     6.51 <
  10  13   3       26.38       29.76     9.93 <
  11  13   3       76.02       72.33     5.13 o
 -10  14   3       20.96       23.26    15.43 <
  -9  14   3       35.65       41.16     7.46 <
  -8  14   3       51.30       55.06     4.91 o
  -7  14   3       94.44       93.12     3.78 o
  -6  14   3       27.94       33.62     7.59 <
  -5  14   3       60.78       64.12     3.54 o
  -4  14   3       73.41       71.55     3.28 o
  -3  14   3       12.69       13.35    13.72 <
  -2  14   3        7.97        5.91    20.24 <
  -1  14   3       72.70       72.29     3.77 o
   0  14   3      196.65      195.07     5.40 o
   1  14   3      238.96      243.28     6.35 o
   2  14   3       10.46       14.06    21.60 <
   3  14   3      168.50      164.91     4.84 o
   4  14   3      211.28      212.19     5.85 o
   5  14   3      264.01      269.11     7.04 o
   6  14   3       27.40       10.86     7.35 <
   7  14   3      104.96      104.88     3.88 o
   8  14   3       81.62       78.24     3.90 o
   9  14   3       48.90       51.69     5.19 o
  10  14   3       27.17       25.41    15.49 <
  -9  15   3       63.92       56.48     8.62 o
  -8  15   3       16.55        6.46    14.78 <
  -7  15   3      199.00      200.88     5.54 o
  -6  15   3       38.46       35.14     6.22 o
  -5  15   3      151.30      148.73     4.55 o
  -4  15   3       24.56       22.65     8.76 <
  -3  15   3      212.60      218.93     5.81 o
  -2  15   3       18.73       21.19    12.30 <
  -1  15   3      140.06      140.31     4.35 o
   0  15   3      108.50      110.43     3.90 o
   1  15   3       21.16       18.37    10.80 <
   2  15   3      104.08      105.08     3.90 o
   3  15   3       21.04       22.03    11.46 <
   4  15   3       12.35       16.09    22.42 <
   5  15   3      100.03      100.71     4.16 o
   6  15   3      102.93      100.84     4.28 o
   7  15   3      135.15      132.82     4.34 o
   8  15   3       80.14       82.87     4.09 o
   9  15   3      145.45      141.79     5.10 o
  -7  16   3       62.26       63.91     6.82 o
  -6  16   3      210.36      213.45     6.17 o
  -5  16   3       41.64       37.18     6.72 o
  -4  16   3       54.28       57.86     6.10 o
  -3  16   3       75.40       74.28     4.97 o
  -2  16   3      126.17      130.43     4.55 o
  -1  16   3      120.34      120.62     4.16 o
   0  16   3      120.10      124.00     4.19 o
   1  16   3       93.19       89.21     4.11 o
   2  16   3       31.42       30.49     8.18 <
   3  16   3       12.81        4.83    22.03 <
   4  16   3        4.09        6.25    71.87 <
   5  16   3       94.52       95.47     4.34 o
   6  16   3       59.99       58.87     5.29 o
  -6  17   3       11.82       11.86    52.42 <
  -4  17   3       52.29       56.56    10.03 <
  -3  17   3      105.34       99.79     4.68 o
  -2  17   3       50.79       42.36     6.65 o
  -1  17   3      111.67      115.87     4.26 o
   0  17   3       68.41       66.32     4.72 o
   1  17   3      216.34      212.93     5.98 o
   2  17   3       76.73       76.99     4.33 o
   3  17   3      124.44      122.99     4.29 o
   0  18   3       23.45       18.04    25.13 <
   1  18   3       67.52       71.03    12.67 <
 -16   0   4       83.38       75.11     7.85 o
 -14   0   4      127.17      115.84     6.63 o
 -12   0   4      391.78      400.47    10.07 o
 -10   0   4      505.15      514.87    12.72 o
  -8   0   4      167.08      166.68     4.41 o
  -6   0   4      310.68      312.06     7.82 o
  -4   0   4      248.23      245.34     6.25 o
  -2   0   4      768.86      725.87    19.30 o
   0   0   4      359.22      339.52     9.01 o
   2   0   4      802.77      757.16    20.18 o
   4   0   4      107.11      112.58     2.91 o
   6   0   4      198.23      203.84     5.10 o
   8   0   4      139.09      136.12     3.79 o
  10   0   4      131.28      131.19     4.27 o
  12   0   4       99.90       96.51     4.62 o
  14   0   4      145.93      145.89     5.32 o
 -16   1   4       97.26      101.00     5.90 o
 -15   1   4       92.49       87.86     5.57 o
 -14   1   4       56.47       61.12     6.65 o
 -13   1   4       76.51       79.39     4.93 o
 -12   1   4       79.63       76.66     2.82 o
 -11   1   4      177.73      177.87     4.67 o
 -10   1   4      246.60      248.74     6.28 o
  -9   1   4      233.52      237.39     5.93 o
  -8   1   4      105.92      103.85     2.84 o
  -7   1   4       25.12       24.16     2.35 o
  -6   1   4      253.48      259.20     6.37 o
  -5   1   4      503.93      505.42    12.61 o
  -4   1   4      496.59      502.17    12.43 o
  -3   1   4      352.23      350.73     8.82 o
  -2   1   4      246.55      241.73     6.18 o
  -1   1   4      271.58      254.77     6.81 o
   0   1   4      699.66      656.05    17.52 o
   1   1   4      437.46      420.32    10.95 o
   2   1   4      203.67      193.24     5.13 o
   3   1   4       63.81       60.39     1.88 o
   4   1   4       27.58       23.76     1.95 o
   5   1   4      115.98      109.66     3.02 o
   6   1   4      411.09      421.39    10.30 o
   7   1   4      122.74      119.46     3.25 o
   8   1   4      245.53      248.25     6.22 o
   9   1   4        5.10        5.60    17.86 <
  10   1   4      291.02      291.35     7.42 o
  11   1   4      212.20      210.20     5.66 o
  12   1   4      148.49      145.90     4.34 o
  13   1   4      102.89       99.87     3.94 o
  14   1   4       63.19       64.92     4.90 o
  15   1   4       24.88       29.02    15.06 <
  16   1   4       69.36       75.35     6.83 o
 -16   2   4      127.05      124.31     5.66 o
 -15   2   4       25.07       23.35    15.12 <
 -14   2   4      124.25      120.51     5.08 o
 -13   2   4      154.87      154.64     4.43 o
 -12   2   4       25.68       26.26     5.27 <
 -11   2   4        7.78        1.92    14.24 <
 -10   2   4      152.12      157.52     4.04 o
  -9   2   4      106.72      106.56     3.01 o
  -8   2   4      356.60      367.44     8.96 o
  -7   2   4       64.80       67.73     1.91 o
  -6   2   4      326.72      336.65     8.19 o
  -5   2   4       68.84       69.64     1.91 o
  -4   2   4      437.05      440.83    10.94 o
  -3   2   4      316.41      310.59     7.93 o
  -2   2   4      138.00      139.73     3.50 o
  -1   2   4      561.37      540.42    14.04 o
   0   2   4      162.25      156.53     4.10 o
   1   2   4      236.07      233.12     5.93 o
   2   2   4       46.39       44.40     1.62 o
   3   2   4      873.56      844.00    21.87 o
   4   2   4      353.37      348.40     8.87 o
   5   2   4      164.45      167.45     4.20 o
   6   2   4       84.77       85.79     2.39 o
   7   2   4      245.37      244.13     6.21 o
   8   2   4      251.25      250.99     6.38 o
   9   2   4      140.15      137.67     3.74 o
  10   2   4      152.18      150.36     4.18 o
  11   2   4      201.15      205.18     5.50 o
  12   2   4      153.45      152.94     4.57 o
  13   2   4       85.40       82.19     3.92 o
  14   2   4      131.86      129.41     5.29 o
  15   2   4      120.38      123.54     5.49 o
  16   2   4        0.00        5.28   150.79 <
 -16   3   4      152.37      152.32     5.82 o
 -15   3   4       41.66       45.10     8.97 <
 -14   3   4      113.84      115.65     4.05 o
 -13   3   4       89.43       89.18     3.44 o
 -12   3   4      202.07      198.11     5.34 o
 -11   3   4       75.48       74.79     2.80 o
 -10   3   4      218.19      221.80     5.61 o
  -9   3   4       90.33       90.45     2.72 o
  -8   3   4      205.88      207.77     5.27 o
  -7   3   4      113.73      114.56     3.00 o
  -6   3   4      246.02      253.12     6.19 o
  -5   3   4      289.95      287.43     7.28 o
  -4   3   4       78.37       77.98     2.14 o
  -3   3   4      274.27      263.61     6.89 o
  -2   3   4      162.82      161.67     4.11 o
  -1   3   4       44.61       37.47     1.40 o
   0   3   4      449.51      437.13    11.25 o
   1   3   4      233.03      227.24     5.86 o
   2   3   4      603.41      601.35    15.10 o
   3   3   4       55.80       47.32     1.79 o
   4   3   4      699.48      706.24    17.50 o
   5   3   4      137.21      137.39     3.54 o
   6   3   4       75.99       75.00     2.24 o
   7   3   4       57.34       57.69     2.15 o
   8   3   4      300.17      305.49     7.61 o
   9   3   4        8.39       17.23    14.60 <
  10   3   4      206.71      203.98     5.39 o
  11   3   4       50.33       43.45     4.39 o
  12   3   4      168.41      166.77     4.86 o
  13   3   4       40.52       30.92     6.70 o
  14   3   4       95.51       93.92     4.70 o
  15   3   4       17.32       27.39    23.44 <
  16   3   4      152.95      152.02     5.82 o
 -16   4   4       26.57       29.51    15.72 <
 -15   4   4       65.33       64.67     4.65 o
 -14   4   4       74.27       75.34     4.12 o
 -13   4   4        0.00        0.49    95.60 <
 -12   4   4       18.14       17.88     9.15 <
 -11   4   4       84.90       80.47     2.88 o
 -10   4   4      199.26      204.32     5.19 o
  -9   4   4       51.45       48.12     2.45 o
  -8   4   4      337.34      345.71     8.50 o
  -7   4   4      405.83      409.51    10.18 o
  -6   4   4      294.23      301.99     7.40 o
  -5   4   4       64.31       62.95     1.93 o
  -4   4   4      409.92      416.66    10.27 o
  -3   4   4      747.90      738.85    18.71 o
  -2   4   4      237.44      233.34     5.97 o
  -1   4   4       90.45       85.66     2.38 o
   0   4   4       52.55       50.21     1.58 o
   1   4   4      259.33      261.54     6.51 o
   2   4   4      271.90      270.42     6.83 o
   3   4   4      129.14      128.25     3.32 o
   4   4   4      387.76      389.26     9.72 o
   5   4   4      333.04      337.84     8.37 o
   6   4   4       52.83       50.99     1.94 o
   7   4   4      169.93      172.64     4.40 o
   8   4   4      199.01      201.56     5.13 o
   9   4   4      463.90      482.53    11.68 o
  10   4   4      155.41      154.87     4.21 o
  11   4   4      156.06      154.80     4.32 o
  12   4   4      137.54      132.85     4.60 o
  13   4   4      107.30      105.80     4.49 o
  14   4   4      141.55      141.59     4.98 o
  15   4   4       52.87       48.26     8.19 o
 -16   5   4       31.50       34.84    11.23 <
 -15   5   4      177.10      179.86     5.22 o
 -14   5   4      118.98      119.47     4.21 o
 -13   5   4       77.96       78.48     3.57 o
 -12   5   4       25.64       23.20     6.89 <
 -11   5   4      465.16      482.58    11.76 o
 -10   5   4       77.28       80.09     2.83 o
  -9   5   4       96.86       95.00     2.92 o
  -8   5   4      194.35      192.73     4.99 o
  -7   5   4      148.28      147.27     3.82 o
  -6   5   4      200.63      206.38     5.09 o
  -5   5   4       97.69       96.00     2.62 o
  -4   5   4      136.36      142.29     3.49 o
  -3   5   4      559.40      565.46    14.00 o
  -2   5   4      275.81      279.19     6.93 o
  -1   5   4      290.81      292.19     7.30 o
   0   5   4       92.35       87.54     2.43 o
   1   5   4      528.73      530.00    13.23 o
   2   5   4       95.92       94.08     2.54 o
   3   5   4      142.21      138.98     3.64 o
   4   5   4       95.28       94.03     2.57 o
   5   5   4      309.65      315.17     7.79 o
   6   5   4       50.66       49.75     1.96 o
   7   5   4      111.98      111.68     3.08 o
   8   5   4      183.03      184.64     4.76 o
   9   5   4      148.49      148.81     4.03 o
  10   5   4      192.40      195.14     5.06 o
  11   5   4       49.89       48.78     3.97 o
  12   5   4       68.54       67.86     4.59 o
  13   5   4      110.27      108.95     4.61 o
  14   5   4       90.62       88.97     4.84 o
  15   5   4        0.00        9.06   127.25 <
 -16   6   4      139.05      141.35     5.66 o
 -15   6   4       16.93        1.26    17.73 <
 -14   6   4       56.99       60.77     4.95 o
 -13   6   4      154.85      154.14     4.53 o
 -12   6   4      251.11      251.51     6.59 o
 -11   6   4       24.71       11.29     7.09 <
 -10   6   4      256.22      258.40     6.58 o
  -9   6   4      260.08      265.37     6.63 o
  -8   6   4       72.74       67.97     2.50 o
  -7   6   4       51.48       50.09     2.18 o
  -6   6   4      192.04      196.49     4.90 o
  -5   6   4       50.37       47.67     1.91 o
  -4   6   4      238.38      246.00     6.00 o
  -3   6   4      274.13      278.53     6.89 o
  -2   6   4      289.06      295.87     7.26 o
  -1   6   4      245.72      249.37     6.18 o
   0   6   4      271.83      273.43     6.83 o
   1   6   4      223.71      224.37     5.64 o
   2   6   4      448.15      453.69    11.23 o
   3   6   4      161.89      159.48     4.13 o
   4   6   4      141.74      143.42     3.66 o
   5   6   4       68.85       66.49     2.15 o
   6   6   4      307.69      314.66     7.77 o
   7   6   4       52.96       48.67     2.41 o
   8   6   4       41.41       40.78     2.89 o
   9   6   4      196.83      199.49     5.15 o
  10   6   4      107.33      106.14     3.52 o
  11   6   4       48.11       42.57     3.96 o
  12   6   4      163.70      163.03     5.07 o
  13   6   4       44.32       46.28     6.57 o
  14   6   4       65.40       66.57     5.42 o
  15   6   4       38.12       39.87     9.18 <
 -15   7   4       79.57       73.57     5.04 o
 -14   7   4       34.04       43.31     8.27 <
 -13   7   4       31.84       31.02     8.02 <
 -12   7   4        8.60        6.00    23.54 <
 -11   7   4       30.80       34.02     6.32 <
 -10   7   4       94.62       97.04     3.31 o
  -9   7   4      276.97      279.23     7.07 o
  -8   7   4       33.74       34.39     3.56 o
  -7   7   4       17.72        8.97     5.32 <
  -6   7   4       25.78       22.39     3.56 o
  -5   7   4      677.92      692.84    16.98 o
  -4   7   4      328.26      334.68     8.25 o
  -3   7   4       39.10       31.18     1.86 o
  -2   7   4      138.41      138.87     3.56 o
  -1   7   4      414.70      423.52    10.39 o
   0   7   4      291.96      292.85     7.34 o
   1   7   4       18.27       17.17     3.42 <
   2   7   4      132.40      135.00     3.43 o
   3   7   4       90.82       87.61     2.51 o
   4   7   4      208.99      210.60     5.31 o
   5   7   4      156.51      159.20     4.05 o
   6   7   4      182.73      180.99     4.72 o
   7   7   4      385.86      395.58     9.72 o
   8   7   4       42.64       36.21     3.49 o
   9   7   4      109.19      107.58     3.52 o
  10   7   4      185.33      185.83     5.05 o
  11   7   4      350.46      357.31     8.98 o
  12   7   4       16.65       11.33    12.82 <
  13   7   4       74.25       73.02     5.10 o
  14   7   4       57.32       60.73     6.06 o
 -15   8   4       70.66       68.19     8.93 o
 -14   8   4       67.13       61.44     5.27 o
 -13   8   4      242.17      237.98     6.68 o
 -12   8   4       53.17       52.20     4.54 o
 -11   8   4       46.14       44.81     4.14 o
 -10   8   4       51.69       51.33     3.77 o
  -9   8   4      211.07      213.28     5.53 o
  -8   8   4       20.04       14.27     6.53 <
  -7   8   4      157.89      160.96     4.15 o
  -6   8   4       91.98       92.72     2.73 o
  -5   8   4      128.65      128.10     3.43 o
  -4   8   4      138.34      139.88     3.60 o
  -3   8   4       57.63       55.21     1.95 o
  -2   8   4       12.99        8.40     4.93 <
  -1   8   4      240.63      242.72     6.08 o
   0   8   4      369.37      374.53     9.27 o
   1   8   4       95.69       90.88     2.62 o
   2   8   4      169.48      167.98     4.35 o
   3   8   4      563.95      580.88    14.13 o
   4   8   4      142.02      143.04     3.75 o
   5   8   4      118.77      118.91     3.28 o
   6   8   4      211.08      217.59     5.43 o
   7   8   4      253.14      254.83     6.56 o
   8   8   4       88.85       85.44     3.22 o
   9   8   4       21.71       24.62     8.47 <
  10   8   4       22.21       16.11     9.45 <
  11   8   4      116.02      116.80     4.07 o
  12   8   4       77.18       80.59     4.16 o
  13   8   4       63.85       65.31     7.00 o
  14   8   4       89.72       95.88     6.14 o
 -14   9   4      155.31      151.52     5.15 o
 -13   9   4       63.79       61.93     5.26 o
 -12   9   4       85.29       81.57     3.97 o
 -11   9   4       80.37       76.65     3.50 o
 -10   9   4       38.71       35.74     4.19 o
  -9   9   4       65.20       63.56     3.07 o
  -8   9   4      119.23      117.37     3.51 o
  -7   9   4      126.45      124.59     3.61 o
  -6   9   4      132.77      132.32     3.59 o
  -5   9   4      240.72      244.10     6.12 o
  -4   9   4       78.25       78.03     2.36 o
  -3   9   4       83.82       84.95     2.45 o
  -2   9   4      419.00      429.04    10.52 o
  -1   9   4       51.92       49.52     2.39 o
   0   9   4      168.65      167.25     4.41 o
   1   9   4      290.69      299.48     7.34 o
   2   9   4      247.72      255.46     6.30 o
   3   9   4       20.07       10.80     4.75 <
   4   9   4      349.33      358.84     8.80 o
   5   9   4      300.69      306.70     7.62 o
   6   9   4       92.66       91.39     3.05 o
   7   9   4       54.62       55.32     3.41 o
   8   9   4      158.21      160.77     4.45 o
   9   9   4       32.13       27.08     6.33 <
  10   9   4      124.24      127.36     4.12 o
  11   9   4       89.80       90.86     4.07 o
  12   9   4       47.66       44.33     5.74 o
  13   9   4       68.90       63.23     6.63 o
 -14  10   4       36.94       34.25    15.26 <
 -13  10   4       16.50        7.08    22.69 <
 -12  10   4       90.60       90.90     4.52 o
 -11  10   4       93.73       90.98     3.63 o
 -10  10   4      142.49      142.66     4.10 o
  -9  10   4       26.26       31.78     5.89 <
  -8  10   4       13.48        6.30    11.04 <
  -7  10   4      421.10      429.52    10.64 o
  -6  10   4       55.70       50.92     3.17 o
  -5  10   4       61.76       59.52     2.72 o
  -4  10   4      202.30      204.82     5.20 o
  -3  10   4      477.70      491.69    11.99 o
  -2  10   4      199.30      201.62     5.14 o
  -1  10   4       26.34       26.19     3.97 o
   0  10   4        0.00        2.75    71.43 <
   1  10   4       86.45       87.81     2.77 o
   2  10   4       82.82       85.22     2.57 o
   3  10   4        0.00        6.97    69.64 <
   4  10   4       41.37       43.02     2.66 o
   5  10   4      232.44      232.93     6.03 o
   6  10   4       45.83       42.12     3.50 o
   7  10   4       78.63       79.08     3.29 o
   8  10   4       91.02       88.80     3.44 o
   9  10   4      333.93      338.13     8.58 o
  10  10   4        0.00        4.96   105.92 <
  11  10   4       80.60       80.13     4.14 o
  12  10   4       14.68       15.66    17.94 <
  13  10   4      184.79      179.56     6.23 o
 -12  11   4      120.15      114.34     5.42 o
 -11  11   4      262.49      262.30     7.17 o
 -10  11   4      177.49      176.45     5.11 o
  -9  11   4      112.05      112.87     4.02 o
  -8  11   4      168.93      169.68     4.86 o
  -7  11   4      144.80      141.16     4.34 o
  -6  11   4       69.95       65.70     3.39 o
  -5  11   4       63.43       61.57     3.00 o
  -4  11   4       21.02       25.09     6.23 <
  -3  11   4      167.80      166.32     4.46 o
  -2  11   4      195.93      197.98     5.11 o
  -1  11   4      111.07      111.62     3.25 o
   0  11   4      298.41      304.96     7.58 o
   1  11   4      200.78      201.49     5.22 o
   2  11   4      110.32      108.11     3.22 o
   3  11   4       92.23       87.76     2.84 o
   4  11   4      135.34      131.89     3.78 o
   5  11   4      219.76      221.78     5.75 o
   6  11   4       84.64       83.18     3.13 o
   7  11   4       27.61       30.00     6.41 <
   8  11   4       72.27       69.31     3.63 o
   9  11   4       53.81       54.55     4.36 o
  10  11   4       21.53       26.17    10.72 <
  11  11   4        0.00        7.55   112.54 <
  12  11   4       51.21       53.77     5.54 o
 -11  12   4       32.12        9.69     9.56 <
 -10  12   4       40.55       37.14     6.64 o
  -9  12   4      176.82      180.58     5.13 o
  -8  12   4       88.77       92.11     3.92 o
  -7  12   4       25.66       21.47     8.23 <
  -6  12   4      144.53      140.52     4.16 o
  -5  12   4       98.40       99.95     3.28 o
  -4  12   4      262.06      265.60     6.79 o
  -3  12   4      102.90      103.75     3.27 o
  -2  12   4       90.58       92.27     2.99 o
  -1  12   4      163.15      160.62     4.37 o
   0  12   4      239.17      244.15     6.15 o
   1  12   4      103.49      101.25     3.15 o
   2  12   4       34.02       33.95     4.81 o
   3  12   4      100.71       98.74     3.37 o
   4  12   4       32.19       28.25     4.15 o
   5  12   4       90.01       90.24     3.42 o
   6  12   4      205.46      209.27     5.54 o
   7  12   4      104.74      102.82     3.73 o
   8  12   4      128.86      129.72     4.06 o
   9  12   4       79.08       80.51     3.79 o
  10  12   4      101.95       98.72     4.20 o
  11  12   4        0.00       15.78   116.37 <
  12  12   4      132.41      140.94     5.50 o
 -11  13   4       58.15       58.75     5.17 o
 -10  13   4       89.44       91.50     4.22 o
  -9  13   4      113.70      110.54     4.18 o
  -8  13   4       96.46       92.83     4.09 o
  -7  13   4       42.29       40.01     5.20 o
  -6  13   4      119.07      120.01     3.89 o
  -5  13   4      276.09      277.86     7.16 o
  -4  13   4       55.34       51.61     3.79 o
  -3  13   4       21.81       20.87     7.26 <
  -2  13   4       56.47       52.88     3.29 o
  -1  13   4      253.93      252.63     6.56 o
   0  13   4      152.05      156.53     4.20 o
   1  13   4       95.59       96.38     3.56 o
   2  13   4      255.02      262.24     6.70 o
   3  13   4       70.39       69.41     3.69 o
   4  13   4      132.75      135.97     4.08 o
   5  13   4       99.54       98.08     3.68 o
   6  13   4      148.68      149.94     4.40 o
   7  13   4      270.71      273.00     7.10 o
   8  13   4       49.77       43.17     4.78 o
   9  13   4       75.27       71.38     3.97 o
  10  13   4       26.14       27.36     9.73 <
 -10  14   4       50.62       54.89     8.39 o
  -9  14   4      124.43      123.62     4.21 o
  -8  14   4      156.01      153.45     4.65 o
  -7  14   4       62.81       62.96     4.27 o
  -6  14   4       78.77       74.77     4.10 o
  -5  14   4       49.91       47.46     4.29 o
  -4  14   4       36.68       32.23     5.41 o
  -3  14   4       56.03       58.58     3.82 o
  -2  14   4       20.57       27.99     7.74 <
  -1  14   4       93.18       93.16     3.48 o
   0  14   4      165.32      167.69     4.74 o
   1  14   4        0.00        0.55   104.16 <
   2  14   4      227.88      231.56     6.11 o
   3  14   4      166.40      160.94     4.77 o
   4  14   4      142.18      142.82     4.33 o
   5  14   4      122.11      117.61     4.26 o
   6  14   4      221.70      219.73     6.12 o
   7  14   4       40.14       39.58     5.62 o
   8  14   4       28.87       28.46     7.77 <
   9  14   4       33.22       38.32     7.41 <
  10  14   4       16.24       36.35    38.98 <
  -8  15   4      147.46      142.53     4.77 o
  -7  15   4       16.83        7.30    16.54 <
  -6  15   4      211.22      211.67     5.90 o
  -5  15   4       20.00       12.61    11.03 <
  -4  15   4      140.44      146.11     4.23 o
  -3  15   4       32.33       28.93     6.28 <
  -2  15   4      199.35      200.75     5.51 o
  -1  15   4       37.01       40.17     6.15 o
   0  15   4       53.44       49.56     4.67 o
   1  15   4      153.59      155.41     4.60 o
   2  15   4       13.48        8.90    17.00 <
   3  15   4       17.03       23.82    12.99 <
   4  15   4       69.94       65.73     4.10 o
   5  15   4      137.40      130.93     4.51 o
   6  15   4      154.53      152.39     4.85 o
   7  15   4       38.87       33.09     6.76 <
   8  15   4       73.13       75.38     6.67 o
   9  15   4       23.61        8.00    16.55 <
  -7  16   4      156.88      150.16     5.59 o
  -6  16   4       33.90       32.71     8.54 <
  -5  16   4       68.16       63.75     4.70 o
  -4  16   4        0.00        4.22   115.34 <
  -3  16   4      135.36      131.64     4.72 o
  -2  16   4      207.77      207.24     5.93 o
  -1  16   4      169.74      170.83     4.98 o
   0  16   4       13.46        8.42    19.25 <
   1  16   4       29.28       25.00     8.85 <
   2  16   4      154.80      154.98     4.56 o
   3  16   4      118.06      119.05     4.12 o
   4  16   4      145.14      144.28     4.51 o
   5  16   4       90.76       93.23     4.39 o
   6  16   4        0.00        3.33   131.81 <
  -4  17   4        0.00       21.63   161.29 <
  -3  17   4       20.45       11.72    20.23 <
  -2  17   4       93.32       91.87     4.63 o
  -1  17   4       52.22       52.21     5.59 o
   0  17   4      143.34      142.40     4.76 o
   1  17   4       85.86       82.06     3.93 o
   2  17   4       58.17       57.13     4.82 o
   3  17   4       10.74       13.33    28.65 <
   0  18   4       95.31       90.68     7.31 o
 -15   0   5      102.96       98.34     6.90 o
 -13   0   5      278.26      279.89     7.41 o
 -11   0   5      384.59      397.71     9.86 o
  -9   0   5      153.71      154.23     4.14 o
  -7   0   5      175.57      181.58     4.54 o
  -5   0   5      123.56      123.22     3.22 o
  -3   0   5      501.03      497.00    12.54 o
  -1   0   5      120.07      113.41     3.10 o
   1   0   5      726.34      694.78    18.18 o
   3   0   5      444.16      442.94    11.14 o
   5   0   5      365.53      369.54     9.19 o
   7   0   5      314.87      322.48     8.00 o
   9   0   5       89.92       85.22     3.32 o
  11   0   5        0.00        9.85   114.58 <
  13   0   5      122.58      117.17     5.02 o
  15   0   5      103.83       97.95     6.91 o
 -16   1   5       48.19       54.75     8.46 <
 -15   1   5       63.33       61.64     6.32 o
 -14   1   5       88.29       84.47     5.18 o
 -13   1   5      184.80      185.16     5.00 o
 -12   1   5      254.41      259.55     6.55 o
 -11   1   5       64.64       62.30     2.65 o
 -10   1   5      231.26      236.27     5.92 o
  -9   1   5       91.20       88.06     2.61 o
  -8   1   5      107.94      106.45     2.89 o
  -7   1   5      274.00      277.80     6.90 o
  -6   1   5      468.68      483.16    11.73 o
  -5   1   5      199.06      204.63     5.01 o
  -4   1   5      176.71      178.06     4.46 o
  -3   1   5      500.65      499.75    12.53 o
  -2   1   5       99.91       96.84     2.55 o
  -1   1   5      491.17      480.40    12.29 o
   0   1   5       79.44       73.14     2.09 o
   1   1   5      278.65      278.48     6.99 o
   2   1   5       66.87       61.56     1.88 o
   3   1   5       25.49       15.08     1.98 o
   4   1   5       79.79       81.07     2.19 o
   5   1   5      282.88      283.22     7.12 o
   6   1   5      196.71      196.26     4.99 o
   7   1   5       76.84       74.90     2.31 o
   8   1   5      142.17      146.29     3.75 o
   9   1   5      469.89      476.38    11.81 o
  10   1   5      271.12      275.90     6.97 o
  11   1   5       26.84        5.11     7.29 <
  12   1   5       98.50      103.08     4.13 o
  13   1   5      130.56      129.56     4.53 o
  14   1   5      140.48      141.46     4.78 o
  15   1   5       46.99       36.05     6.63 o
  16   1   5       90.29       91.14     6.00 o
 -16   2   5      105.47      104.29     5.63 o
 -15   2   5      129.69      135.34     5.37 o
 -14   2   5      153.09      154.13     5.41 o
 -13   2   5       53.58       50.34     3.51 o
 -12   2   5      108.50      106.61     3.23 o
 -11   2   5       72.84       74.07     2.62 o
 -10   2   5      215.63      212.82     5.55 o
  -9   2   5      217.11      219.26     5.56 o
  -8   2   5       65.18       63.69     2.19 o
  -7   2   5       49.31       47.39     1.77 o
  -6   2   5      408.50      421.44    10.24 o
  -5   2   5      513.22      522.23    12.85 o
  -4   2   5      295.68      297.80     7.42 o
  -3   2   5      364.71      355.64     9.14 o
  -2   2   5       69.06       64.38     1.85 o
  -1   2   5      269.43      269.33     6.75 o
   0   2   5       30.93       28.66     1.45 o
   1   2   5      341.98      336.89     8.57 o
   2   2   5      425.00      437.58    10.65 o
   3   2   5       75.70       66.02     2.13 o
   4   2   5      419.47      430.17    10.51 o
   5   2   5       24.66       24.74     2.49 o
   6   2   5      234.94      235.94     5.94 o
   7   2   5      320.49      327.81     8.08 o
   8   2   5      294.09      300.70     7.45 o
   9   2   5       76.67       74.10     2.61 o
  10   2   5       89.98       82.82     3.23 o
  11   2   5      269.37      264.12     7.18 o
  12   2   5       22.25       17.76    10.61 <
  13   2   5       95.52       99.30     4.33 o
  14   2   5       47.58       53.89     6.21 o
  15   2   5       90.38       92.13     5.89 o
  16   2   5       14.00        4.73    48.07 <
 -16   3   5        0.00        9.54   141.89 <
 -15   3   5       74.20       69.59     6.12 o
 -14   3   5       24.46       15.87     9.61 <
 -13   3   5      170.48      172.58     4.67 o
 -12   3   5       67.94       59.93     2.88 o
 -11   3   5      165.00      159.92     4.38 o
 -10   3   5       57.42       55.02     2.52 o
  -9   3   5      120.87      118.77     3.32 o
  -8   3   5      143.87      140.05     3.77 o
  -7   3   5      259.58      266.37     6.55 o
  -6   3   5      151.78      152.57     3.90 o
  -5   3   5      164.96      169.45     4.21 o
  -4   3   5       17.66       18.76     2.43 o
  -3   3   5      215.23      216.71     5.41 o
  -2   3   5      162.39      157.00     4.10 o
  -1   3   5      285.93      286.32     7.17 o
   0   3   5      139.52      142.79     3.54 o
   1   3   5      582.39      579.11    14.57 o
   2   3   5       80.26       77.89     2.20 o
   3   3   5      723.56      732.28    18.10 o
   4   3   5      336.95      335.48     8.47 o
   5   3   5      230.45      226.87     5.83 o
   6   3   5       61.64       59.29     2.05 o
   7   3   5      269.22      274.52     6.82 o
   8   3   5       15.41        9.82     6.52 <
   9   3   5       19.04       19.60     5.49 <
  10   3   5      112.24      111.09     3.34 o
  11   3   5      114.10      111.33     3.54 o
  12   3   5       37.16       33.03     6.28 <
  13   3   5       10.69       19.60    25.29 <
  14   3   5       98.52       96.54     5.66 o
  15   3   5      170.32      167.99     5.99 o
 -16   4   5      114.23      112.27     5.75 o
 -15   4   5      176.53      176.37     5.46 o
 -14   4   5       18.59       24.02    11.59 <
 -13   4   5      111.18      111.51     3.73 o
 -12   4   5       20.46       17.77     6.71 <
 -11   4   5       27.46       23.38     4.34 o
 -10   4   5       72.79       71.52     2.59 o
  -9   4   5      155.20      156.88     4.10 o
  -8   4   5      218.53      217.97     5.56 o
  -7   4   5       13.79       10.10     4.64 <
  -6   4   5       23.11       19.28     2.66 o
  -5   4   5      450.30      463.10    11.29 o
  -4   4   5      535.33      547.62    13.40 o
  -3   4   5       41.79       38.90     1.42 o
  -2   4   5      256.51      249.25     6.44 o
  -1   4   5      131.16      133.81     3.34 o
   0   4   5      361.28      366.92     9.05 o
   1   4   5      239.24      239.39     6.02 o
   2   4   5      184.10      190.88     4.66 o
   3   4   5       42.59       34.62     1.78 o
   4   4   5      123.81      128.34     3.24 o
   5   4   5      187.60      189.89     4.79 o
   6   4   5       54.11       52.62     1.98 o
   7   4   5       98.88       97.40     2.82 o
   8   4   5      254.78      263.83     6.50 o
   9   4   5       92.26       92.86     2.98 o
  10   4   5      135.42      135.90     3.75 o
  11   4   5      209.73      212.00     5.50 o
  12   4   5      182.83      185.39     5.19 o
  13   4   5       33.89       38.68    11.02 <
  14   4   5       54.51       69.17     7.61 o
  15   4   5      137.52      137.72     5.68 o
 -16   5   5       65.84       60.67     6.93 o
 -15   5   5       81.79       77.47     4.29 o
 -14   5   5       20.21       16.98    10.69 <
 -13   5   5        7.46       11.94    27.22 <
 -12   5   5      338.07      341.46     8.63 o
 -11   5   5       22.96       13.79     6.63 <
 -10   5   5      219.31      217.80     5.72 o
  -9   5   5       60.05       57.54     2.43 o
  -8   5   5      327.19      335.35     8.25 o
  -7   5   5      273.74      276.71     6.90 o
  -6   5   5      118.79      119.11     3.13 o
  -5   5   5      259.88      261.92     6.56 o
  -4   5   5       98.72       98.11     2.58 o
  -3   5   5      392.81      398.00     9.84 o
  -2   5   5      251.60      256.99     6.32 o
  -1   5   5      134.85      137.64     3.43 o
   0   5   5      296.00      295.70     7.43 o
   1   5   5      136.54      133.47     3.49 o
   2   5   5      223.17      225.52     5.63 o
   3   5   5       70.40       63.85     2.06 o
   4   5   5      366.08      375.19     9.19 o
   5   5   5      137.65      136.67     3.58 o
   6   5   5       71.58       67.28     2.19 o
   7   5   5      143.74      143.80     3.80 o
   8   5   5      220.48      222.80     5.67 o
   9   5   5      274.10      278.78     7.01 o
  10   5   5      107.92      108.88     3.30 o
  11   5   5       77.31       77.90     2.99 o
  12   5   5       49.43       49.70     5.90 o
  13   5   5      129.63      128.99     5.43 o
  14   5   5       22.86       29.03    17.16 <
  15   5   5       23.00       31.22    18.25 <
 -16   6   5       31.70       36.15    14.13 <
 -15   6   5       70.99       72.03     5.23 o
 -14   6   5      137.61      135.34     4.44 o
 -13   6   5      180.56      183.36     5.04 o
 -12   6   5       31.75       32.74     6.11 <
 -11   6   5      305.26      308.85     7.82 o
 -10   6   5      277.93      280.88     7.11 o
  -9   6   5       11.11        2.44    11.45 <
  -8   6   5       35.11       28.64     3.11 o
  -7   6   5      246.32      247.05     6.25 o
  -6   6   5       30.05       21.68     2.50 o
  -5   6   5      253.78      256.56     6.41 o
  -4   6   5      273.03      278.70     6.87 o
  -3   6   5      168.04      168.81     4.27 o
  -2   6   5      101.51      102.50     2.68 o
  -1   6   5      161.04      158.71     4.09 o
   0   6   5      373.67      378.90     9.36 o
   1   6   5      291.47      296.59     7.32 o
   2   6   5      193.87      199.44     4.91 o
   3   6   5      147.19      145.42     3.81 o
   4   6   5       30.53       27.12     2.46 o
   5   6   5      277.20      281.84     7.00 o
   6   6   5      249.60      251.47     6.33 o
   7   6   5      105.05      104.64     3.04 o
   8   6   5      179.72      180.59     4.74 o
   9   6   5      192.79      194.61     5.07 o
  10   6   5       68.46       71.14     3.41 o
  11   6   5       76.78       76.67     3.52 o
  12   6   5       82.55       88.22     3.64 o
  13   6   5       50.28       42.46     7.50 o
  14   6   5      123.67      123.62     5.51 o
 -15   7   5        8.89        8.02    35.28 <
 -14   7   5      164.28      164.45     5.17 o
 -13   7   5       71.34       66.15     4.15 o
 -12   7   5       21.61       22.38     9.47 <
 -11   7   5       20.10       15.82     8.59 <
 -10   7   5       89.72       87.16     3.14 o
  -9   7   5       66.97       63.07     2.73 o
  -8   7   5      112.85      105.24     3.26 o
  -7   7   5       21.14       24.54     4.49 <
  -6   7   5      386.04      399.91     9.72 o
  -5   7   5       82.08       81.98     2.47 o
  -4   7   5      226.51      227.74     5.73 o
  -3   7   5      193.11      198.16     4.90 o
  -2   7   5      473.01      485.95    11.85 o
  -1   7   5       65.22       67.82     1.96 o
   0   7   5      143.22      144.81     3.67 o
   1   7   5      288.75      293.75     7.26 o
   2   7   5      190.40      192.22     4.84 o
   3   7   5      164.48      164.63     4.22 o
   4   7   5       72.73       69.60     2.26 o
   5   7   5      125.90      125.95     3.37 o
   6   7   5      185.85      188.17     4.82 o
   7   7   5       49.39       51.57     2.90 o
   8   7   5      138.77      137.04     3.78 o
   9   7   5       88.87       83.87     3.32 o
  10   7   5      214.61      216.54     5.73 o
  11   7   5       93.66       89.89     3.63 o
  12   7   5      143.14      144.49     4.52 o
  13   7   5       23.00        8.69    17.12 <
  14   7   5      130.96      133.39     5.79 o
 -14   8   5      108.71      105.81     4.63 o
 -13   8   5       14.62        1.94    16.02 <
 -12   8   5       51.80       49.69     4.57 o
 -11   8   5       84.91       87.56     3.47 o
 -10   8   5      260.02      258.86     6.77 o
  -9   8   5       26.12       19.91     5.11 <
  -8   8   5       79.11       77.96     2.79 o
  -7   8   5      130.41      125.96     3.54 o
  -6   8   5      226.00      235.21     5.76 o
  -5   8   5       51.16       45.83     2.28 o
  -4   8   5       46.71       46.27     2.14 o
  -3   8   5      153.35      155.68     3.96 o
  -2   8   5      152.88      155.54     3.94 o
  -1   8   5      155.60      153.58     4.01 o
   0   8   5       34.11       25.13     2.19 o
   1   8   5      135.28      133.13     3.52 o
   2   8   5      592.02      608.57    14.82 o
   3   8   5       84.91       80.22     2.44 o
   4   8   5      227.92      228.37     5.79 o
   5   8   5      217.68      214.61     5.56 o
   6   8   5      263.02      270.08     6.70 o
   7   8   5      131.25      129.84     3.66 o
   8   8   5      113.01      112.66     3.55 o
   9   8   5      124.94      125.52     4.00 o
  10   8   5       69.67       68.87     3.95 o
  11   8   5      125.08      127.07     4.21 o
  12   8   5      134.16      137.22     4.42 o
  13   8   5       36.46       44.14    11.46 <
 -14   9   5       62.43       69.04     5.63 o
 -13   9   5       87.86       88.53     4.16 o
 -12   9   5      129.90      130.74     4.23 o
 -11   9   5       33.68       30.21     5.90 <
 -10   9   5      118.40      117.49     3.76 o
  -9   9   5      222.27      223.91     5.82 o
  -8   9   5      227.03      227.20     5.88 o
  -7   9   5       44.32       43.84     2.70 o
  -6   9   5      160.43      160.24     4.20 o
  -5   9   5      251.70      253.73     6.39 o
  -4   9   5      156.65      156.76     4.08 o
  -3   9   5      231.98      233.08     5.89 o
  -2   9   5      124.91      124.22     3.32 o
  -1   9   5       15.53       18.58     5.21 <
   0   9   5      262.35      266.36     6.67 o
   1   9   5      179.20      179.22     4.61 o
   2   9   5      122.43      124.74     3.32 o
   3   9   5      233.55      237.53     5.95 o
   4   9   5      371.95      381.32     9.39 o
   5   9   5       73.85       73.12     2.60 o
   6   9   5      139.09      140.54     3.78 o
   7   9   5      218.78      220.79     5.78 o
   8   9   5       49.53       48.77     3.72 o
   9   9   5      190.64      192.55     5.31 o
  10   9   5      160.62      165.09     4.76 o
  11   9   5      105.09      106.21     4.07 o
  12   9   5       55.45       51.42     5.33 o
  13   9   5       78.62       74.13     6.52 o
 -14  10   5       69.67       66.08     9.07 o
 -13  10   5       63.85       64.84     5.40 o
 -12  10   5       60.53       57.12     4.56 o
 -11  10   5      127.83      126.17     4.04 o
 -10  10   5       44.06       46.68     4.10 o
  -9  10   5       20.68       19.36     7.71 <
  -8  10   5      242.86      245.24     6.27 o
  -7  10   5      114.83      118.62     3.36 o
  -6  10   5      128.72      125.85     3.51 o
  -5  10   5       18.19       12.05     7.47 <
  -4  10   5      352.01      359.09     8.90 o
  -3  10   5      145.20      141.33     3.88 o
  -2  10   5      173.19      172.26     4.52 o
  -1  10   5       33.71       33.11     3.37 o
   0  10   5      348.95      355.90     8.82 o
   1  10   5      100.95       97.57     2.97 o
   2  10   5        0.00        2.69    66.93 <
   3  10   5       16.73       15.79     5.67 <
   4  10   5       40.86       40.91     2.94 o
   5  10   5       37.50       37.87     3.84 o
   6  10   5       99.76       94.65     3.23 o
   7  10   5      121.70      122.10     3.75 o
   8  10   5      192.36      195.87     5.23 o
   9  10   5      124.00      121.52     4.17 o
  10  10   5      120.18      123.64     4.18 o
  11  10   5       19.44       20.29    12.97 <
  12  10   5      173.78      175.25     5.17 o
  13  10   5        3.62        0.66   116.77 <
 -12  11   5      212.19      205.01     6.51 o
 -11  11   5       91.29       86.49     4.69 o
 -10  11   5       20.54        9.05    11.78 <
  -9  11   5      209.27      210.06     5.75 o
  -8  11   5      126.59      123.30     4.09 o
  -7  11   5        0.55        6.13    97.81 <
  -6  11   5       26.41       28.50     7.04 <
  -5  11   5       20.63       24.69     7.31 <
  -4  11   5      117.49      117.64     3.48 o
  -3  11   5      106.16      105.45     3.17 o
  -2  11   5      150.55      150.73     4.06 o
  -1  11   5      219.66      224.49     5.68 o
   0  11   5      221.34      222.95     5.71 o
   1  11   5        9.40        3.25    12.33 <
   2  11   5       79.59       81.97     2.68 o
   3  11   5      191.86      194.72     4.97 o
   4  11   5      250.02      253.41     6.44 o
   5  11   5       75.68       72.68     3.08 o
   6  11   5       16.94        9.98     9.22 <
   7  11   5      123.99      124.49     3.91 o
   8  11   5      157.90      155.05     4.56 o
   9  11   5        0.00        4.32   108.93 <
  10  11   5        0.00       13.81   111.95 <
  11  11   5       51.26       57.28     5.43 o
  12  11   5       76.16       74.30     4.66 o
 -11  12   5      116.25      120.42     4.78 o
 -10  12   5      176.25      175.96     5.42 o
  -9  12   5       49.24       45.35     5.23 o
  -8  12   5       64.75       65.63     4.89 o
  -7  12   5      195.86      197.06     5.65 o
  -6  12   5       57.72       53.65     3.90 o
  -5  12   5      246.97      247.01     6.44 o
  -4  12   5      144.12      144.42     4.05 o
  -3  12   5      157.64      160.11     4.27 o
  -2  12   5       86.25       83.31     2.97 o
  -1  12   5      195.77      197.96     5.13 o
   0  12   5      169.81      169.33     4.53 o
   1  12   5       43.04       43.12     3.17 o
   2  12   5      113.93      112.05     3.29 o
   3  12   5        5.92        8.89    25.08 <
   4  12   5       18.85       14.04     9.90 <
   5  12   5      121.19      117.57     3.70 o
   6  12   5      169.86      173.78     4.69 o
   7  12   5      189.44      191.20     5.23 o
   8  12   5        9.83        5.77    21.65 <
   9  12   5      161.41      162.84     4.71 o
  10  12   5       76.48       78.30     4.46 o
  11  12   5      178.19      178.55     5.29 o
 -11  13   5       38.23        8.19    16.01 <
 -10  13   5       77.37       81.21     5.18 o
  -9  13   5      110.51      111.65     4.69 o
  -8  13   5        7.97       15.79    32.28 <
  -7  13   5      172.03      168.34     5.03 o
  -6  13   5      202.53      206.59     5.53 o
  -5  13   5       71.20       63.35     3.53 o
  -4  13   5       58.61       57.71     3.67 o
  -3  13   5      106.51      107.04     3.54 o
  -2  13   5      277.38      279.00     7.11 o
  -1  13   5       93.58       89.62     3.12 o
   0  13   5      165.29      161.90     4.46 o
   1  13   5       28.72       22.09     5.22 <
   2  13   5      123.39      121.09     3.70 o
   3  13   5      213.67      213.41     5.63 o
   4  13   5       25.46       22.89     7.62 <
   5  13   5        0.00        2.37   116.52 <
   6  13   5      148.92      148.92     4.40 o
   7  13   5       97.15       94.64     3.74 o
   8  13   5       66.82       68.45     4.05 o
   9  13   5       13.65       10.49    19.02 <
  10  13   5      123.86      120.33     4.41 o
 -10  14   5       89.81       97.94     8.96 o
  -9  14   5      141.59      135.64     4.69 o
  -8  14   5       19.30       11.25    14.72 <
  -7  14   5       74.53       73.83     4.36 o
  -6  14   5       17.67       20.85    15.23 <
  -5  14   5       72.83       72.77     3.63 o
  -4  14   5       27.07       25.93     7.08 <
  -3  14   5       19.11       12.42     9.76 <
  -2  14   5      138.77      139.78     3.99 o
  -1  14   5      150.89      152.84     4.23 o
   0  14   5       29.84       27.62     5.83 <
   1  14   5      230.23      233.14     6.09 o
   2  14   5      251.38      253.60     6.59 o
   3  14   5      118.03      112.80     3.94 o
   4  14   5       87.34       84.57     3.83 o
   5  14   5      211.36      214.82     5.88 o
   6  14   5       88.38       88.00     4.20 o
   7  14   5       47.88       47.50     5.45 o
   8  14   5       30.99       30.66     7.61 <
   9  14   5       30.55       33.63     8.29 <
  -8  15   5      103.68      104.31     4.41 o
  -7  15   5      189.93      185.22     5.49 o
  -6  15   5       28.45       19.06     9.46 <
  -5  15   5       91.30       90.22     3.78 o
  -4  15   5       89.50       87.66     3.73 o
  -3  15   5      212.81      211.81     5.72 o
  -2  15   5       62.76       61.65     3.91 o
  -1  15   5      104.08      103.21     3.66 o
   0  15   5       82.39       83.55     3.61 o
   1  15   5       87.83       83.45     3.64 o
   2  15   5       59.02       62.44     4.07 o
   3  15   5       13.67        6.91    16.35 <
   4  15   5       87.41       87.47     3.91 o
   5  15   5       39.16       38.86     6.64 <
   6  15   5      136.68      130.87     4.59 o
   7  15   5      105.77      101.83     4.30 o
   8  15   5        0.00        2.27   185.75 <
  -7  16   5       39.64       40.31     9.74 <
  -6  16   5       33.68       19.12     8.45 <
  -5  16   5      109.67      111.76     4.18 o
  -4  16   5      135.37      135.87     4.23 o
  -3  16   5       57.56       57.55     4.97 o
  -2  16   5      100.58       99.23     4.52 o
  -1  16   5       94.98       95.49     3.85 o
   0  16   5       68.08       66.11     4.03 o
   1  16   5       93.77       90.63     3.79 o
   2  16   5      101.51      107.00     3.85 o
   3  16   5       17.42       16.65    14.08 <
   4  16   5       37.08       33.54     7.34 <
   5  16   5       76.23       71.95     4.60 o
   6  16   5       35.91       50.47    15.99 <
  -5  17   5       55.46       50.47    10.07 <
  -4  17   5       22.39       45.79    24.06 <
  -3  17   5       14.32        4.77    27.10 <
  -2  17   5       63.54       58.28     5.69 o
  -1  17   5      171.84      172.45     5.37 o
   0  17   5       85.64       81.73     3.92 o
   1  17   5       57.10       52.66     4.71 o
   2  17   5       13.08        3.67    23.19 <
   3  17   5      118.54      113.54     5.50 o
 -16   0   6      131.67      125.94     7.21 o
 -14   0   6       78.99       72.42     4.36 o
 -12   0   6      400.10      407.12    10.27 o
 -10   0   6       95.23       95.00     3.27 o
  -8   0   6      477.12      494.85    12.01 o
  -6   0   6      165.93      161.72     4.26 o
  -4   0   6       99.81       97.14     2.66 o
  -2   0   6      273.59      271.38     6.88 o
   0   0   6      380.99      379.72     9.56 o
   2   0   6       41.85       32.27     2.06 o
   4   0   6      770.71      765.94    19.31 o
   6   0   6      210.31      211.59     5.41 o
   8   0   6      469.46      477.31    11.84 o
  10   0   6       34.63       37.50     5.08 o
  12   0   6       14.90       15.22    20.66 <
  14   0   6       76.32       74.00     7.34 o
  16   0   6      242.56      240.42     8.10 o
 -16   1   6       70.81       71.85     6.65 o
 -15   1   6      154.37      147.59     5.58 o
 -14   1   6      122.82      118.75     3.94 o
 -13   1   6      213.19      215.25     5.65 o
 -12   1   6       24.49       10.41     6.25 <
 -11   1   6      141.28      139.49     3.84 o
 -10   1   6      135.26      138.66     3.66 o
  -9   1   6       34.42       29.70     2.60 o
  -8   1   6      237.37      241.13     6.01 o
  -7   1   6      297.36      302.12     7.48 o
  -6   1   6      147.62      148.20     3.75 o
  -5   1   6      386.43      391.48     9.68 o
  -4   1   6      507.25      515.77    12.69 o
  -3   1   6      282.33      275.87     7.08 o
  -2   1   6       70.90       78.72     1.89 o
  -1   1   6      247.27      243.71     6.21 o
   0   1   6      473.99      470.82    11.86 o
   1   1   6      131.89      130.37     3.37 o
   2   1   6      120.79      110.59     3.11 o
   3   1   6      167.35      164.65     4.25 o
   4   1   6      159.88      159.97     4.08 o
   5   1   6       21.48       17.96     2.49 o
   6   1   6       33.49       29.17     2.37 o
   7   1   6       77.03       71.64     2.34 o
   8   1   6      248.50      249.58     6.33 o
   9   1   6      283.80      287.12     7.22 o
  10   1   6       48.29       44.57     3.13 o
  11   1   6      174.71      172.76     5.16 o
  12   1   6      153.22      147.28     4.84 o
  13   1   6       97.76       92.84     4.41 o
  14   1   6      100.61       93.12     4.46 o
  15   1   6      168.64      166.59     5.37 o
  16   1   6       42.65       22.66    14.65 <
 -16   2   6       57.79       60.03     7.47 o
 -15   2   6       56.56       50.28     7.00 o
 -14   2   6       92.14       87.74     3.66 o
 -13   2   6       24.79       24.76     6.88 <
 -12   2   6       85.48       82.19     2.90 o
 -11   2   6      168.82      168.32     4.46 o
 -10   2   6       90.47       86.47     2.78 o
  -9   2   6       31.38       25.91     3.06 o
  -8   2   6        9.14       11.23     8.44 <
  -7   2   6      189.90      187.51     4.84 o
  -6   2   6      465.62      482.25    11.66 o
  -5   2   6      377.02      381.62     9.45 o
  -4   2   6       29.03       29.60     1.51 o
  -3   2   6      283.90      281.26     7.12 o
  -2   2   6      575.01      566.44    14.38 o
  -1   2   6      262.98      259.87     6.60 o
   0   2   6      241.10      241.07     6.05 o
   1   2   6      704.56      694.23    17.63 o
   2   2   6      193.30      191.83     4.89 o
   3   2   6      253.68      260.56     6.39 o
   4   2   6      170.87      171.57     4.36 o
   5   2   6      187.02      187.58     4.76 o
   6   2   6      176.29      174.01     4.51 o
   7   2   6      208.40      213.26     5.34 o
   8   2   6       88.06       85.22     2.68 o
   9   2   6      101.12       97.38     3.02 o
  10   2   6      269.34      270.76     6.93 o
  11   2   6       48.85       46.59     3.88 o
  12   2   6       20.53       12.96    12.08 <
  13   2   6      107.29      104.04     4.45 o
  14   2   6      153.20      151.78     5.04 o
  15   2   6       54.96       49.44     7.57 o
 -16   3   6        0.00        2.29   142.02 <
 -15   3   6       95.61       89.18     5.56 o
 -14   3   6      176.65      185.51     5.33 o
 -13   3   6       79.98       79.47     3.10 o
 -12   3   6      130.92      130.27     3.67 o
 -11   3   6       30.95       26.66     3.82 o
 -10   3   6      407.89      420.15    10.27 o
  -9   3   6      217.12      220.14     5.57 o
  -8   3   6      248.03      255.32     6.29 o
  -7   3   6       10.24        6.14     6.50 <
  -6   3   6      445.30      456.78    11.17 o
  -5   3   6      165.68      167.43     4.21 o
  -4   3   6       86.29       78.43     2.29 o
  -3   3   6      276.39      267.55     6.94 o
  -2   3   6      202.35      196.65     5.09 o
  -1   3   6       36.27       33.47     1.32 o
   0   3   6      292.04      290.34     7.33 o
   1   3   6      315.38      316.98     7.92 o
   2   3   6      944.24      928.17    23.62 o
   3   3   6      133.32      136.99     3.45 o
   4   3   6      250.57      246.93     6.32 o
   5   3   6      210.90      212.99     5.35 o
   6   3   6      497.07      510.54    12.46 o
   7   3   6      137.31      139.87     3.66 o
   8   3   6       99.92       99.50     2.97 o
   9   3   6       73.99       73.19     2.69 o
  10   3   6       18.71       11.70     7.86 <
  11   3   6       40.17       43.96     4.60 o
  12   3   6       56.30       49.55     4.96 o
  13   3   6       77.76       77.70     4.78 o
  14   3   6      116.67      114.92     4.66 o
  15   3   6       46.73       45.38     8.84 <
 -16   4   6       14.38       30.67    47.61 <
 -15   4   6       85.00       82.08     5.83 o
 -14   4   6      141.49      139.41     4.30 o
 -13   4   6       89.80       84.61     3.36 o
 -12   4   6       46.33       40.83     3.18 o
 -11   4   6       53.68       55.87     2.80 o
 -10   4   6      157.80      156.56     4.19 o
  -9   4   6       83.61       82.75     2.62 o
  -8   4   6       56.07       58.62     2.21 o
  -7   4   6       29.95       28.14     2.51 o
  -6   4   6      383.34      388.14     9.62 o
  -5   4   6      440.94      453.26    11.05 o
  -4   4   6      134.18      128.81     3.42 o
  -3   4   6      163.06      170.19     4.13 o
  -2   4   6      108.66      105.25     2.79 o
  -1   4   6      515.16      518.73    12.89 o
   0   4   6      188.37      189.20     4.76 o
   1   4   6      319.66      324.01     8.02 o
   2   4   6       71.98       69.87     2.07 o
   3   4   6      229.42      226.87     5.79 o
   4   4   6      131.53      130.46     3.44 o
   5   4   6       61.29       54.57     2.09 o
   6   4   6       65.97       64.47     2.18 o
   7   4   6      298.56      306.75     7.54 o
   8   4   6      113.31      109.32     3.23 o
   9   4   6      294.19      301.21     7.48 o
  10   4   6      203.70      207.55     5.34 o
  11   4   6      228.94      230.45     5.96 o
  12   4   6       88.87       86.61     3.90 o
  13   4   6      155.72      150.02     5.60 o
  14   4   6      131.89      127.73     5.51 o
  15   4   6       73.44       76.50     6.63 o
 -16   5   6      100.40      111.06     8.06 o
 -15   5   6       21.25        9.64    12.59 <
 -14   5   6       34.92       39.02     6.25 <
 -13   5   6      248.92      248.76     6.56 o
 -12   5   6       37.82       32.92     4.66 o
 -11   5   6      185.50      184.83     4.91 o
 -10   5   6       29.15       26.99     3.95 o
  -9   5   6      194.99      197.41     5.05 o
  -8   5   6      217.85      219.90     5.56 o
  -7   5   6      197.40      198.56     5.03 o
  -6   5   6       52.61       50.69     1.95 o
  -5   5   6       21.48       14.72     2.65 o
  -4   5   6      465.01      476.08    11.64 o
  -3   5   6      189.73      191.06     4.79 o
  -2   5   6       67.31       65.82     1.88 o
  -1   5   6      170.14      164.18     4.31 o
   0   5   6      353.81      359.19     8.87 o
   1   5   6      201.86      201.28     5.10 o
   2   5   6      117.51      114.21     3.07 o
   3   5   6      361.99      365.79     9.09 o
   4   5   6       21.42       14.05     3.29 o
   5   5   6       65.99       65.69     2.17 o
   6   5   6       39.86       39.59     2.27 o
   7   5   6      366.84      380.81     9.25 o
   8   5   6      122.48      120.14     3.49 o
   9   5   6      152.00      154.48     4.15 o
  10   5   6       29.64       31.31     4.65 o
  11   5   6       59.21       57.51     3.17 o
  12   5   6      163.72      166.48     4.85 o
  13   5   6        0.00        2.57   139.85 <
  14   5   6       13.46        2.61    27.42 <
 -15   6   6       61.11       60.12     5.51 o
 -14   6   6      137.94      136.42     4.45 o
 -13   6   6      150.47      148.78     4.58 o
 -12   6   6      257.53      264.17     6.74 o
 -11   6   6      220.11      220.14     5.78 o
 -10   6   6       29.51       30.38     5.28 <
  -9   6   6       79.08       76.45     3.07 o
  -8   6   6      262.89      266.85     6.71 o
  -7   6   6      168.39      167.48     4.37 o
  -6   6   6      143.76      139.46     3.80 o
  -5   6   6      296.65      299.69     7.49 o
  -4   6   6       42.85       39.12     1.81 o
  -3   6   6      166.37      167.14     4.23 o
  -2   6   6      108.38      105.08     2.83 o
  -1   6   6      358.33      368.19     8.98 o
   0   6   6      204.78      205.93     5.17 o
   1   6   6       24.18       20.60     2.21 o
   2   6   6      159.07      157.99     4.07 o
   3   6   6      117.38      119.32     3.12 o
   4   6   6      302.88      307.80     7.63 o
   5   6   6      337.10      345.19     8.49 o
   6   6   6       49.65       49.80     2.31 o
   7   6   6       81.53       81.11     2.71 o
   8   6   6      273.73      279.29     7.00 o
   9   6   6      253.50      258.74     6.56 o
  10   6   6      107.27      112.16     3.56 o
  11   6   6       26.49       29.40     7.54 <
  12   6   6       23.51       27.70     9.85 <
  13   6   6        9.25        8.55    42.76 <
  14   6   6      105.07      101.97     5.84 o
 -15   7   6      135.81      133.88     4.89 o
 -14   7   6       19.40        9.91    12.54 <
 -13   7   6       82.85       80.60     3.99 o
 -12   7   6       17.07        2.07    12.84 <
 -11   7   6       13.86        7.75    11.63 <
 -10   7   6       19.88        5.67     7.74 <
  -9   7   6       14.63        7.99     9.62 <
  -8   7   6       66.97       65.69     2.95 o
  -7   7   6      268.18      272.58     6.84 o
  -6   7   6      163.34      166.68     4.28 o
  -5   7   6      216.10      220.81     5.53 o
  -4   7   6      144.87      142.62     3.73 o
  -3   7   6      425.36      433.29    10.66 o
  -2   7   6      111.08      109.85     2.93 o
  -1   7   6      182.58      183.95     4.64 o
   0   7   6      205.72      209.93     5.20 o
   1   7   6      161.01      161.35     4.13 o
   2   7   6      140.79      140.86     3.65 o
   3   7   6       75.27       72.96     2.32 o
   4   7   6       69.00       68.74     2.25 o
   5   7   6      211.01      214.31     5.39 o
   6   7   6       71.02       69.02     2.53 o
   7   7   6      199.17      200.11     5.20 o
   8   7   6      224.14      226.08     5.84 o
   9   7   6      315.41      322.57     8.06 o
  10   7   6        7.44       14.03    28.89 <
  11   7   6      185.68      187.78     5.27 o
  12   7   6        8.50       15.79    25.42 <
  13   7   6      167.08      162.05     5.88 o
  14   7   6       21.87       21.50    19.76 <
 -14   8   6       83.56       80.10     4.29 o
 -13   8   6       79.90       81.16     4.08 o
 -12   8   6        0.00       11.53   103.92 <
 -11   8   6      233.09      233.69     6.17 o
 -10   8   6       33.00       33.20     5.00 o
  -9   8   6      120.44      118.46     3.59 o
  -8   8   6      156.36      153.24     4.32 o
  -7   8   6      373.16      377.46     9.41 o
  -6   8   6      183.86      188.57     4.77 o
  -5   8   6      115.94      117.31     3.20 o
  -4   8   6      118.68      117.87     3.20 o
  -3   8   6       79.80       77.89     2.31 o
  -2   8   6      397.04      412.43     9.96 o
  -1   8   6      244.08      248.50     6.17 o
   0   8   6      143.32      143.79     3.72 o
   1   8   6      401.10      411.23    10.06 o
   2   8   6      157.05      157.07     4.05 o
   3   8   6      398.91      412.06    10.01 o
   4   8   6      159.40      160.03     4.16 o
   5   8   6      269.37      268.12     6.83 o
   6   8   6       51.22       50.32     2.60 o
   7   8   6      161.50      167.02     4.34 o
   8   8   6        0.00        3.26    84.72 <
   9   8   6       70.88       71.74     3.84 o
  10   8   6      115.57      114.06     4.02 o
  11   8   6       61.22       64.67     4.53 o
  12   8   6       93.64       95.17     4.20 o
  13   8   6       30.65       12.42    12.90 <
 -14   9   6       17.70        5.92    14.96 <
 -13   9   6       67.57       70.49     4.39 o
 -12   9   6       63.06       65.98     4.31 o
 -11   9   6       32.36       31.98     5.99 <
 -10   9   6       62.09       55.36     3.63 o
  -9   9   6      288.95      295.79     7.42 o
  -8   9   6      116.84      117.02     3.44 o
  -7   9   6       21.79       16.78     5.33 <
  -6   9   6      195.03      196.09     5.05 o
  -5   9   6      195.79      194.89     5.06 o
  -4   9   6      335.38      341.57     8.45 o
  -3   9   6      107.01      106.41     2.93 o
  -2   9   6       15.55        4.08     5.04 <
  -1   9   6      111.00      108.74     3.01 o
   0   9   6      405.63      414.60    10.19 o
   1   9   6      277.34      281.85     7.03 o
   2   9   6      216.76      218.23     5.54 o
   3   9   6      255.09      259.00     6.47 o
   4   9   6       70.97       72.85     2.48 o
   5   9   6      223.39      223.76     5.75 o
   6   9   6      169.50      171.99     4.48 o
   7   9   6      111.73      109.85     3.57 o
   8   9   6      188.28      189.41     5.13 o
   9   9   6       42.72       42.60     5.32 o
  10   9   6       47.96       45.97     5.05 o
  11   9   6       80.42       84.28     4.20 o
  12   9   6      151.76      152.63     4.81 o
  13   9   6      151.25      154.63     4.87 o
 -13  10   6       71.42       66.66     4.49 o
 -12  10   6      162.56      157.38     4.85 o
 -11  10   6       88.49       88.90     3.67 o
 -10  10   6       55.39       54.55     3.57 o
  -9  10   6      112.19      110.06     3.50 o
  -8  10   6       59.34       54.10     3.01 o
  -7  10   6      112.13      110.29     3.23 o
  -6  10   6       76.04       75.87     2.69 o
  -5  10   6      336.26      341.64     8.50 o
  -4  10   6       60.28       60.52     2.78 o
  -3  10   6      198.73      199.41     5.12 o
  -2  10   6       61.36       60.16     2.45 o
  -1  10   6      227.70      230.69     5.82 o
   0  10   6       58.65       55.62     2.57 o
   1  10   6      155.46      154.41     4.12 o
   2  10   6       65.09       68.24     2.53 o
   3  10   6       33.72       31.49     3.13 o
   4  10   6       57.98       59.51     2.63 o
   5  10   6       58.85       57.25     2.69 o
   6  10   6       94.21       93.42     3.18 o
   7  10   6      211.97      214.46     5.67 o
   8  10   6       64.41       63.61     3.66 o
   9  10   6      132.64      131.67     4.31 o
  10  10   6       27.29       26.75     9.03 <
  11  10   6      209.12      217.04     5.86 o
  12  10   6       23.07        5.76    14.38 <
  13  10   6       75.21       80.11     6.38 o
 -12  11   6       26.77       18.66     9.87 <
 -11  11   6      159.51      158.02     4.84 o
 -10  11   6      147.61      147.86     4.59 o
  -9  11   6      222.76      221.28     6.05 o
  -8  11   6       56.81       52.97     4.33 o
  -7  11   6      110.93      107.16     3.64 o
  -6  11   6       58.13       58.68     3.15 o
  -5  11   6       81.32       80.64     2.88 o
  -4  11   6       15.01        6.50     8.43 <
  -3  11   6      167.80      164.51     4.40 o
  -2  11   6       61.46       58.91     2.55 o
  -1  11   6       74.09       72.34     2.59 o
   0  11   6      108.20      106.48     3.09 o
   1  11   6      209.80      213.16     5.42 o
   2  11   6      134.64      133.00     3.69 o
   3  11   6      231.66      231.98     5.95 o
   4  11   6      128.89      129.53     3.59 o
   5  11   6      175.49      177.15     4.76 o
   6  11   6      198.19      200.90     5.29 o
   7  11   6      221.65      220.30     5.92 o
   8  11   6       30.66       23.37     6.83 <
   9  11   6      117.78      114.68     4.21 o
  10  11   6       43.21       47.26     6.32 o
  11  11   6       69.97       75.59     4.68 o
  12  11   6       91.40       98.91     5.69 o
 -12  12   6        0.00       15.60   187.10 <
 -11  12   6      158.95      155.64     5.24 o
 -10  12   6      102.63       99.77     4.71 o
  -9  12   6      110.14      109.77     4.57 o
  -8  12   6       61.97       56.74     5.38 o
  -7  12   6       59.36       60.22     4.53 o
  -6  12   6      274.95      273.93     7.12 o
  -5  12   6       49.73       51.23     3.71 o
  -4  12   6       43.58       39.61     4.03 o
  -3  12   6       46.04       45.30     3.67 o
  -2  12   6      359.17      365.80     9.08 o
  -1  12   6      196.81      194.42     5.13 o
   0  12   6        0.00        3.80    79.53 <
   1  12   6        8.91       13.19    14.11 <
   2  12   6      165.38      164.49     4.40 o
   3  12   6       32.18       31.66     4.34 o
   4  12   6        0.00       13.40    98.22 <
   5  12   6      151.76      149.63     4.40 o
   6  12   6       84.26       83.65     3.43 o
   7  12   6       12.19        8.43    17.09 <
   8  12   6        8.62       14.84    24.76 <
   9  12   6      123.19      121.41     4.34 o
  10  12   6      207.93      208.62     5.86 o
  11  12   6       45.94       42.14     6.42 o
 -11  13   6       26.25       16.29    25.72 <
 -10  13   6       46.49       41.25     7.03 o
  -9  13   6       64.04       60.70     5.47 o
  -8  13   6       81.45       84.94     4.27 o
  -7  13   6      177.62      182.33     5.15 o
  -6  13   6       81.53       76.20     3.81 o
  -5  13   6       46.15       40.55     4.41 o
  -4  13   6       12.51       13.06    15.22 <
  -3  13   6      278.62      278.52     7.18 o
  -2  13   6       50.46       49.03     3.21 o
  -1  13   6      180.72      181.55     4.78 o
   0  13   6       72.45       70.73     2.91 o
   1  13   6       33.85       25.72     4.24 o
   2  13   6      199.81      206.73     5.32 o
   3  13   6      158.61      160.82     4.48 o
   4  13   6       54.84       50.83     4.33 o
   5  13   6      153.11      160.31     4.54 o
   6  13   6       48.63       50.29     5.42 o
   7  13   6      121.17      120.94     4.02 o
   8  13   6       80.17       78.25     3.90 o
   9  13   6      155.88      156.31     4.86 o
  10  13   6       41.76       46.55     7.90 <
  -9  14   6       73.55       69.92     4.85 o
  -8  14   6      183.61      178.36     5.37 o
  -7  14   6      127.55      123.61     4.41 o
  -6  14   6       66.30       66.72     4.30 o
  -5  14   6       61.38       61.89     3.96 o
  -4  14   6       73.08       72.11     3.56 o
  -3  14   6       22.30       12.35     8.79 <
  -2  14   6       92.00       97.03     3.36 o
  -1  14   6       68.49       68.81     3.06 o
   0  14   6      251.00      253.12     6.46 o
   1  14   6      136.58      137.92     4.02 o
   2  14   6       52.48       52.93     4.01 o
   3  14   6      150.97      146.86     4.40 o
   4  14   6      307.32      311.87     7.98 o
   5  14   6      140.73      139.69     4.56 o
   6  14   6       82.69       77.24     4.26 o
   7  14   6      146.37      151.19     5.02 o
   8  14   6       67.93       61.96     4.77 o
   9  14   6       42.42       46.69    10.11 <
  -8  15   6      141.25      137.76     4.92 o
  -7  15   6       41.04       39.14     6.86 o
  -6  15   6       66.59       64.72     4.90 o
  -5  15   6       64.77       61.79     4.61 o
  -4  15   6      272.85      276.04     7.14 o
  -3  15   6      109.02      107.84     3.81 o
  -2  15   6       21.48        3.39    10.98 <
  -1  15   6      118.28      119.43     3.72 o
   0  15   6      169.50      172.71     4.79 o
   1  15   6       29.29       30.64     7.26 <
   2  15   6       62.87       65.00     3.95 o
   3  15   6       99.30      101.14     3.90 o
   4  15   6       26.32       22.66    10.13 <
   5  15   6       57.32       56.41     4.95 o
   6  15   6       28.37       31.66     9.38 <
   7  15   6       18.42       21.84    18.27 <
  -6  16   6       57.09       58.30     5.84 o
  -5  16   6      128.62      132.77     4.37 o
  -4  16   6       37.22       38.39     6.24 o
  -3  16   6       87.96       91.09     3.86 o
  -2  16   6       25.79       21.64    11.66 <
  -1  16   6       50.87       43.24     5.37 o
   0  16   6       98.76       99.90     3.84 o
   1  16   6       96.08       95.80     3.78 o
   2  16   6       17.43        8.42    13.13 <
   3  16   6        7.64        9.43    30.97 <
   4  16   6      102.57      100.59     4.37 o
   5  16   6       94.51       93.96     4.97 o
  -5  17   6        0.00       32.10   177.59 <
  -4  17   6       35.12       38.98    12.00 <
  -3  17   6       61.05       58.15     8.16 o
  -2  17   6       83.46       84.35     4.84 o
  -1  17   6       57.79       64.99     5.86 o
   0  17   6       26.34       27.20     9.49 <
   1  17   6       27.62        3.86    11.03 <
   2  17   6      167.45      168.34     5.34 o
   3  17   6       70.12       77.02     9.52 o
 -15   0   7       44.51       37.83     6.67 o
 -13   0   7      330.86      337.71     8.65 o
 -11   0   7       99.23       96.81     3.79 o
  -9   0   7      349.91      356.35     8.87 o
  -7   0   7      210.91      211.58     5.37 o
  -5   0   7       96.36       97.78     2.62 o
  -3   0   7      204.98      197.45     5.19 o
  -1   0   7      112.80      107.84     2.97 o
   1   0   7      131.64      121.95     3.45 o
   3   0   7      389.67      400.14     9.81 o
   5   0   7      128.48      123.64     3.47 o
   7   0   7      505.88      523.47    12.76 o
   9   0   7      103.85      107.72     3.46 o
  11   0   7       24.98       30.25    15.52 <
  13   0   7      118.17      116.75     6.52 o
  15   0   7      224.33      222.42     7.73 o
 -16   1   7       77.09       76.01     6.40 o
 -15   1   7      116.17      111.69     4.23 o
 -14   1   7      183.92      185.87     5.04 o
 -13   1   7      134.34      129.69     3.96 o
 -12   1   7      102.23       99.60     3.34 o
 -11   1   7      172.53      170.12     4.64 o
 -10   1   7       62.34       63.23     2.49 o
  -9   1   7        1.58        2.79    54.58 <
  -8   1   7      158.03      158.92     4.11 o
  -7   1   7       19.15       15.38     2.92 o
  -6   1   7       16.46       11.87     2.84 <
  -5   1   7      591.49      602.48    14.80 o
  -4   1   7       51.12       52.24     1.55 o
  -3   1   7      126.47      119.18     3.22 o
  -2   1   7      208.66      200.94     5.25 o
  -1   1   7      603.46      609.36    15.10 o
   0   1   7      117.56      116.05     3.01 o
   1   1   7       48.68       44.86     1.63 o
   2   1   7      176.20      181.06     4.47 o
   3   1   7       15.71        6.17     3.36 <
   4   1   7       72.61       71.90     2.09 o
   5   1   7      189.17      191.87     4.80 o
   6   1   7      199.97      199.86     5.10 o
   7   1   7      327.26      331.50     8.25 o
   8   1   7      275.70      273.22     7.00 o
   9   1   7      193.16      195.81     5.04 o
  10   1   7       28.70       20.52     4.74 o
  11   1   7      277.18      280.75     7.20 o
  12   1   7      135.62      138.92     4.57 o
  13   1   7       49.37       37.59     6.07 o
  14   1   7      106.67      102.98     5.34 o
  15   1   7      160.80      157.21     5.68 o
 -16   2   7       65.45       61.71     6.86 o
 -15   2   7      177.36      172.15     5.91 o
 -14   2   7       16.12        9.23    11.24 <
 -13   2   7       66.38       65.07     3.29 o
 -12   2   7      216.54      219.17     5.70 o
 -11   2   7        9.63        6.58    11.94 <
 -10   2   7      109.70      111.43     3.14 o
  -9   2   7       96.81       97.09     2.79 o
  -8   2   7      479.02      492.94    12.02 o
  -7   2   7      228.27      230.14     5.79 o
  -6   2   7      270.59      279.13     6.80 o
  -5   2   7       89.14       89.51     2.36 o
  -4   2   7       36.36       29.62     1.41 o
  -3   2   7      499.29      505.58    12.49 o
  -2   2   7       99.66       96.61     2.57 o
  -1   2   7      141.20      137.57     3.59 o
   0   2   7      512.81      516.84    12.83 o
   1   2   7      371.72      376.00     9.32 o
   2   2   7      541.16      544.06    13.55 o
   3   2   7      225.55      222.38     5.70 o
   4   2   7      211.22      214.03     5.34 o
   5   2   7       80.49       75.24     2.32 o
   6   2   7      358.94      363.40     9.02 o
   7   2   7       99.99       98.07     2.82 o
   8   2   7       26.39       32.11     3.93 o
   9   2   7      314.16      322.22     7.97 o
  10   2   7       63.56       62.01     2.75 o
  11   2   7       15.93       24.94    10.99 <
  12   2   7       45.53       40.95     5.92 o
  13   2   7      207.55      203.59     6.00 o
  14   2   7       53.31       47.00     6.00 o
  15   2   7       70.01       64.75     6.87 o
 -16   3   7       65.56       60.12     9.39 o
 -15   3   7       31.50       35.73     9.74 <
 -14   3   7       63.32       63.93     3.92 o
 -13   3   7       16.87       10.35     8.91 <
 -12   3   7       32.78       30.70     4.03 o
 -11   3   7      273.74      279.07     6.98 o
 -10   3   7       92.86       91.37     2.86 o
  -9   3   7       51.44       50.10     2.50 o
  -8   3   7       66.67       62.78     2.32 o
  -7   3   7      453.42      467.11    11.37 o
  -6   3   7      201.83      202.47     5.11 o
  -5   3   7      185.41      187.04     4.70 o
  -4   3   7       96.23       87.43     2.51 o
  -3   3   7       21.41       15.12     1.82 o
  -2   3   7       48.09       45.40     1.46 o
  -1   3   7      185.81      190.43     4.68 o
   0   3   7      232.24      226.38     5.84 o
   1   3   7      559.56      574.36    14.01 o
   2   3   7       60.71       59.92     1.90 o
   3   3   7       24.37       10.35     2.52 o
   4   3   7      246.12      245.47     6.22 o
   5   3   7      416.30      425.59    10.45 o
   6   3   7       13.95        6.47     5.43 <
   7   3   7      143.41      146.47     3.76 o
   8   3   7        0.00        3.79    75.78 <
   9   3   7       73.81       75.50     2.66 o
  10   3   7       72.58       68.83     2.82 o
  11   3   7       49.95       51.30     3.75 o
  12   3   7       56.85       59.38     4.50 o
  13   3   7       18.15       24.02    13.26 <
  14   3   7        0.00        6.03   125.19 <
  15   3   7       45.96       39.97     9.16 <
 -16   4   7       39.78       56.68    15.69 <
 -15   4   7       90.59       88.00     4.84 o
 -14   4   7      157.36      154.12     4.61 o
 -13   4   7       66.51       60.24     3.38 o
 -12   4   7       55.93       54.82     2.93 o
 -11   4   7       62.53       62.42     2.69 o
 -10   4   7        6.86       12.58    15.69 <
  -9   4   7      173.34      174.09     4.53 o
  -8   4   7       88.51       84.77     2.62 o
  -7   4   7      300.71      307.39     7.58 o
  -6   4   7      368.00      375.12     9.24 o
  -5   4   7      162.44      162.60     4.14 o
  -4   4   7      336.22      340.65     8.43 o
  -3   4   7      249.77      255.09     6.28 o
  -2   4   7      383.97      392.66     9.62 o
  -1   4   7      262.63      262.66     6.59 o
   0   4   7      513.25      519.98    12.85 o
   1   4   7      229.11      237.85     5.77 o
   2   4   7      111.38      106.51     2.93 o
   3   4   7      278.34      281.31     7.01 o
   4   4   7       16.10       11.33     4.18 <
   5   4   7       66.23       63.03     2.16 o
   6   4   7      229.18      230.52     5.82 o
   7   4   7       72.97       71.53     2.40 o
   8   4   7      173.66      172.60     4.58 o
   9   4   7      238.65      244.72     6.14 o
  10   4   7       77.25       74.39     2.97 o
  11   4   7       37.72       31.15     4.27 o
  12   4   7      139.96      137.40     4.13 o
  13   4   7      240.92      242.83     6.71 o
  14   4   7      104.80      101.73     5.74 o
 -15   5   7       38.42       26.34     8.11 <
 -14   5   7      208.82      208.20     5.69 o
 -13   5   7      115.63      115.32     3.72 o
 -12   5   7      235.33      239.26     6.16 o
 -11   5   7       52.76       50.36     3.35 o
 -10   5   7      209.81      207.86     5.43 o
  -9   5   7       27.41       24.81     3.79 o
  -8   5   7      171.92      170.23     4.46 o
  -7   5   7        9.14        1.37     7.47 <
  -6   5   7      157.25      158.29     4.04 o
  -5   5   7      246.73      250.14     6.23 o
  -4   5   7      129.09      130.55     3.32 o
  -3   5   7       14.50        9.16     2.91 <
  -2   5   7      145.53      143.60     3.71 o
  -1   5   7      339.88      344.97     8.52 o
   0   5   7      213.42      214.28     5.38 o
   1   5   7       17.34        8.95     2.99 <
   2   5   7      212.15      214.71     5.37 o
   3   5   7      195.98      195.08     4.98 o
   4   5   7      229.26      232.56     5.81 o
   5   5   7       22.87       14.02     3.43 o
   6   5   7      476.12      489.75    11.95 o
   7   5   7       95.35       92.85     2.78 o
   8   5   7      269.84      277.24     6.89 o
   9   5   7       14.38        2.73     8.46 <
  10   5   7       84.78       83.97     3.03 o
  11   5   7      170.58      173.12     4.64 o
  12   5   7       23.60       31.09     9.09 <
  13   5   7       37.96       45.21     9.76 <
  14   5   7      102.82      105.02     5.89 o
 -15   6   7       83.23       83.54     4.34 o
 -14   6   7      122.78      120.65     4.26 o
 -13   6   7      212.08      213.67     5.74 o
 -12   6   7       27.13       21.65     6.91 <
 -11   6   7       22.43       18.06     7.97 <
 -10   6   7      181.68      179.22     4.94 o
  -9   6   7      287.60      297.24     7.39 o
  -8   6   7      170.39      172.21     4.50 o
  -7   6   7      102.72      101.36     2.87 o
  -6   6   7       45.64       43.43     2.32 o
  -5   6   7       83.82       83.06     2.48 o
  -4   6   7      195.14      197.63     4.96 o
  -3   6   7      110.85      106.90     2.90 o
  -2   6   7      229.06      230.31     5.77 o
  -1   6   7      112.39      108.90     2.93 o
   0   6   7      149.17      150.70     3.80 o
   1   6   7      116.29      116.81     3.04 o
   2   6   7      137.25      133.29     3.55 o
   3   6   7      347.99      357.52     8.76 o
   4   6   7      172.27      174.27     4.45 o
   5   6   7       82.92       77.38     2.49 o
   6   6   7      169.13      171.75     4.39 o
   7   6   7      287.03      293.44     7.29 o
   8   6   7      131.87      133.10     3.71 o
   9   6   7      137.13      137.03     3.80 o
  10   6   7       63.26       62.19     3.16 o
  11   6   7       66.53       68.96     3.52 o
  12   6   7        0.00       12.89   110.32 <
  13   6   7       56.82       60.75     7.68 o
  14   6   7       52.93       50.39     8.45 o
 -15   7   7       78.40       76.74     6.10 o
 -14   7   7       93.48       87.47     4.17 o
 -13   7   7       31.90       31.07     7.13 <
 -12   7   7       91.94       91.90     3.59 o
 -11   7   7       66.34       66.24     3.33 o
 -10   7   7      118.57      117.26     3.68 o
  -9   7   7       60.43       58.06     3.27 o
  -8   7   7      181.51      179.95     4.75 o
  -7   7   7      162.09      163.40     4.26 o
  -6   7   7      327.09      329.69     8.27 o
  -5   7   7      275.85      285.56     6.98 o
  -4   7   7      312.24      321.26     7.86 o
  -3   7   7       49.08       50.48     1.88 o
  -2   7   7      353.24      361.57     8.87 o
  -1   7   7      366.44      375.22     9.20 o
   0   7   7      388.76      401.69     9.75 o
   1   7   7      201.21      202.76     5.12 o
   2   7   7      165.00      165.94     4.25 o
   3   7   7       55.18       55.00     2.18 o
   4   7   7       77.37       76.05     2.45 o
   5   7   7       17.86        6.18     5.37 <
   6   7   7      130.77      130.39     3.58 o
   7   7   7      140.29      141.09     3.84 o
   8   7   7      201.58      204.55     5.33 o
   9   7   7      147.22      147.41     4.17 o
  10   7   7      232.77      236.62     6.12 o
  11   7   7       54.16       62.42     4.24 o
  12   7   7      173.09      171.67     4.96 o
  13   7   7        7.87        9.01    52.13 <
 -14   8   7       83.68       79.80     4.30 o
 -13   8   7       76.19       74.37     4.14 o
 -12   8   7      149.10      150.89     4.55 o
 -11   8   7      127.75      123.28     3.86 o
 -10   8   7       96.06       92.07     3.33 o
  -9   8   7      122.37      122.97     3.56 o
  -8   8   7      316.14      321.91     8.06 o
  -7   8   7       18.13       11.85     6.11 <
  -6   8   7      228.98      229.44     5.87 o
  -5   8   7      171.23      172.40     4.48 o
  -4   8   7       80.09       76.34     2.45 o
  -3   8   7      224.59      226.70     5.69 o
  -2   8   7       35.15       32.99     2.20 o
  -1   8   7      142.99      144.75     3.72 o
   0   8   7      264.68      270.08     6.69 o
   1   8   7       95.93       93.36     2.65 o
   2   8   7      426.88      435.53    10.71 o
   3   8   7      220.06      220.83     5.60 o
   4   8   7      202.15      202.73     5.19 o
   5   8   7       69.38       67.99     2.48 o
   6   8   7      242.65      241.40     6.21 o
   7   8   7       69.48       62.46     2.83 o
   8   8   7      119.99      120.35     3.61 o
   9   8   7       48.97       48.70     4.80 o
  10   8   7       10.19        6.22    22.60 <
  11   8   7       34.47       33.76     6.23 <
  12   8   7        4.36       17.73    55.42 <
  13   8   7        0.00        9.85   119.85 <
 -14   9   7       45.34       35.98     8.51 <
 -13   9   7       87.68       86.66     4.07 o
 -12   9   7       59.76       59.54     4.17 o
 -11   9   7      135.71      134.99     4.16 o
 -10   9   7      193.97      192.95     5.16 o
  -9   9   7       69.04       67.37     3.05 o
  -8   9   7       84.47       79.42     2.97 o
  -7   9   7      175.72      176.67     4.61 o
  -6   9   7      320.91      325.91     8.12 o
  -5   9   7      191.84      190.27     4.95 o
  -4   9   7       41.24       38.80     2.62 o
  -3   9   7       87.52       86.50     2.56 o
  -2   9   7       35.53       33.50     2.53 o
  -1   9   7      220.80      221.72     5.62 o
   0   9   7      243.31      245.38     6.17 o
   1   9   7      252.15      255.09     6.39 o
   2   9   7      103.12      102.38     2.90 o
   3   9   7       26.58       24.48     3.57 o
   4   9   7      296.43      302.52     7.51 o
   5   9   7      213.78      211.41     5.50 o
   6   9   7       82.79       78.61     2.78 o
   7   9   7       77.85       76.94     2.91 o
   8   9   7       20.46       24.24     9.03 <
   9   9   7       93.11       92.39     3.88 o
  10   9   7       73.92       69.77     4.19 o
  11   9   7      106.32      100.45     4.15 o
  12   9   7       44.20       42.84     5.93 o
  13   9   7       15.54        5.23    28.40 <
 -13  10   7      121.99      117.01     4.14 o
 -12  10   7       26.52       14.19     7.48 <
 -11  10   7       49.26       48.51     4.16 o
 -10  10   7       43.79       48.41     4.20 o
  -9  10   7       63.11       59.57     3.13 o
  -8  10   7      169.47      168.88     4.57 o
  -7  10   7       12.18       11.51    10.00 <
  -6  10   7      198.86      200.25     5.16 o
  -5  10   7       69.19       67.86     2.67 o
  -4  10   7      298.38      303.36     7.56 o
  -3  10   7      199.86      201.82     5.15 o
  -2  10   7      270.21      272.66     6.86 o
  -1  10   7       71.42       71.83     2.53 o
   0  10   7      176.13      176.20     4.61 o
   1  10   7       25.65       23.64     4.42 <
   2  10   7      224.26      225.48     5.76 o
   3  10   7       62.12       62.44     2.61 o
   4  10   7       14.30        8.77     8.15 <
   5  10   7      108.90      109.04     3.21 o
   6  10   7       71.37       73.19     2.82 o
   7  10   7      165.70      169.63     4.68 o
   8  10   7      176.13      177.87     4.92 o
   9  10   7       14.95       20.48    15.68 <
  10  10   7      175.65      180.56     5.16 o
  11  10   7       41.99       41.40     6.47 o
  12  10   7      178.80      179.96     5.17 o
 -13  11   7       55.28       29.17    10.11 <
 -12  11   7      117.50      117.30     4.40 o
 -11  11   7      192.27      188.75     5.49 o
 -10  11   7      138.08      135.71     4.46 o
  -9  11   7       34.65       32.81     6.45 <
  -8  11   7      160.40      161.59     4.71 o
  -7  11   7       84.18       79.01     3.13 o
  -6  11   7       57.01       58.05     3.28 o
  -5  11   7       12.33       18.41    11.82 <
  -4  11   7       16.00        6.04     8.25 <
  -3  11   7       39.29       36.51     3.47 o
  -2  11   7       16.50        7.87     6.86 <
  -1  11   7       35.62       34.60     3.30 o
   0  11   7       76.53       75.33     2.61 o
   1  11   7      143.09      142.43     3.88 o
   2  11   7      151.02      151.06     4.06 o
   3  11   7       87.45       84.42     2.92 o
   4  11   7      152.97      155.87     4.25 o
   5  11   7      213.03      216.09     5.58 o
   6  11   7      161.25      161.00     4.50 o
   7  11   7       18.06        4.51    11.50 <
   8  11   7      144.03      144.83     4.33 o
   9  11   7      124.61      127.77     4.29 o
  10  11   7       50.11       51.64     5.72 o
  11  11   7       49.46       51.68     6.00 o
 -12  12   7      100.90       96.95     8.48 o
 -11  12   7       82.89       81.14     5.24 o
 -10  12   7      106.87      102.10     4.69 o
  -9  12   7       63.82       65.42     5.18 o
  -8  12   7       78.56       79.79     4.11 o
  -7  12   7      130.60      125.65     4.08 o
  -6  12   7       42.94       36.62     4.61 o
  -5  12   7       77.15       77.22     3.24 o
  -4  12   7      102.02       99.58     3.35 o
  -3  12   7      266.42      268.33     6.87 o
  -2  12   7      130.38      128.92     3.65 o
  -1  12   7       44.51       42.68     3.34 o
   0  12   7       67.83       68.16     2.76 o
   1  12   7      151.74      152.86     4.10 o
   2  12   7       82.66       84.81     2.88 o
   3  12   7      138.38      138.87     3.87 o
   4  12   7      176.44      177.28     4.92 o
   5  12   7       30.09       34.15     7.96 <
   6  12   7       96.53      101.30     3.55 o
   7  12   7      102.73       99.28     3.83 o
   8  12   7      165.62      166.33     4.79 o
   9  12   7      154.85      155.82     4.83 o
  10  12   7       37.05       27.12     7.62 <
 -10  13   7       50.88       51.17     6.76 o
  -9  13   7       97.21       96.13     4.21 o
  -8  13   7      136.51      141.37     4.50 o
  -7  13   7      179.15      180.80     5.20 o
  -6  13   7      122.65      122.53     3.92 o
  -5  13   7      112.09      113.94     3.60 o
  -4  13   7      236.74      243.94     6.19 o
  -3  13   7       16.53        6.30    10.87 <
  -2  13   7      250.46      250.40     6.47 o
  -1  13   7       76.43       77.86     2.94 o
   0  13   7      152.55      149.71     4.17 o
   1  13   7      239.16      239.92     6.17 o
   2  13   7      169.24      166.42     4.53 o
   3  13   7      122.27      122.13     3.81 o
   4  13   7       86.31       89.77     3.79 o
   5  13   7      163.05      168.50     4.72 o
   6  13   7       44.59       43.21     5.45 o
   7  13   7        0.00        9.91   111.90 <
   8  13   7       87.81       87.57     3.92 o
   9  13   7       73.61       71.95     4.61 o
  10  13   7      144.11      144.50     5.71 o
  -9  14   7      174.82      173.89     5.26 o
  -8  14   7       64.19       69.52     5.15 o
  -7  14   7       24.38       11.24    11.50 <
  -6  14   7      103.50       98.40     4.01 o
  -5  14   7      148.48      148.83     4.52 o
  -4  14   7       36.28       29.95     5.36 o
  -3  14   7       40.82       41.31     4.81 o
  -2  14   7       69.09       68.23     3.43 o
  -1  14   7      112.45      113.82     3.42 o
   0  14   7       86.69       82.69     3.11 o
   1  14   7        5.97        1.82    29.28 <
   2  14   7       68.73       66.30     3.58 o
   3  14   7      245.34      250.08     6.46 o
   4  14   7       81.04       80.89     3.91 o
   5  14   7       62.37       59.71     4.30 o
   6  14   7       71.21       72.30     4.13 o
   7  14   7       76.20       75.70     5.10 o
   8  14   7       14.15        6.44    23.14 <
   9  14   7        0.00        3.72   185.46 <
  -8  15   7       22.42       25.25    26.60 <
  -7  15   7        0.00        5.27   120.20 <
  -6  15   7      102.06       99.17     4.40 o
  -5  15   7      207.91      204.96     5.85 o
  -4  15   7       46.56       46.17     5.52 o
  -3  15   7        0.00        1.18   106.10 <
  -2  15   7       44.33       47.41     4.78 o
  -1  15   7      231.70      233.71     6.03 o
   0  15   7       77.36       76.64     3.55 o
   1  15   7       30.60       30.26     6.60 <
   2  15   7       85.45       87.59     3.65 o
   3  15   7       74.84       75.88     3.79 o
   4  15   7      143.82      139.29     4.66 o
   5  15   7        0.00        2.24   114.47 <
   6  15   7       50.73       41.79     5.80 o
   7  15   7       60.70       52.93     7.61 o
  -6  16   7       56.54       64.50     9.65 <
  -5  16   7        0.00        8.17   124.17 <
  -4  16   7       65.18       61.45     4.60 o
  -3  16   7      196.07      200.01     5.52 o
  -2  16   7       51.14       46.04     5.63 o
  -1  16   7       80.75       83.74     4.70 o
   0  16   7       93.67       93.89     3.81 o
   1  16   7       54.37       58.94     4.50 o
   2  16   7       36.65       32.29     6.73 <
   3  16   7      109.88      103.49     4.08 o
   4  16   7      122.38      120.12     4.50 o
   5  16   7       44.57       17.30    13.69 <
  -1  17   7       30.43       31.98    16.24 <
   0  17   7       39.90       44.08     9.58 <
   1  17   7       86.21       93.97     4.83 o
   2  17   7       71.70       72.74     6.56 o
 -16   0   8       38.96       52.83    13.60 <
 -14   0   8      284.77      289.09     7.63 o
 -12   0   8      124.20      119.07     4.24 o
 -10   0   8      428.74      444.24    10.93 o
  -8   0   8       80.37       80.19     2.61 o
  -6   0   8      204.09      204.73     5.20 o
  -4   0   8      219.62      226.16     5.56 o
  -2   0   8       50.26       46.66     1.82 o
   0   0   8      147.54      140.20     3.82 o
   2   0   8      507.66      516.20    12.74 o
   4   0   8       63.45       59.11     2.43 o
   6   0   8      638.70      654.89    16.03 o
   8   0   8      164.52      163.53     4.59 o
  10   0   8      160.68      155.58     4.77 o
  12   0   8       25.26       12.64    16.99 <
  14   0   8      127.69      115.83     6.89 o
 -16   1   8       21.04        9.59    27.54 <
 -15   1   8      127.86      127.99     4.03 o
 -14   1   8      156.68      159.98     4.48 o
 -13   1   8       32.74       25.52     5.37 o
 -12   1   8       95.44       94.97     3.23 o
 -11   1   8       46.14       44.62     3.35 o
 -10   1   8      117.97      111.69     3.37 o
  -9   1   8      152.39      155.95     4.01 o
  -8   1   8      137.07      137.62     3.63 o
  -7   1   8      153.67      155.45     3.93 o
  -6   1   8      352.81      360.93     8.85 o
  -5   1   8      188.02      184.94     4.75 o
  -4   1   8      242.01      240.64     6.08 o
  -3   1   8      113.70      110.65     2.92 o
  -2   1   8      602.75      605.07    15.08 o
  -1   1   8      259.05      263.04     6.51 o
   0   1   8      253.73      253.81     6.38 o
   1   1   8      365.80      363.24     9.17 o
   2   1   8      287.74      288.74     7.23 o
   3   1   8       21.16        2.02     2.75 o
   4   1   8      142.18      140.23     3.66 o
   5   1   8      179.78      183.56     4.59 o
   6   1   8       36.69       31.86     2.71 o
   7   1   8      249.96      251.44     6.35 o
   8   1   8      170.81      172.30     4.48 o
   9   1   8      192.42      192.41     5.03 o
  10   1   8       84.19       84.28     3.02 o
  11   1   8      161.32      159.04     4.68 o
  12   1   8       42.78       45.96     7.59 <
  13   1   8      201.81      196.73     6.24 o
  14   1   8      137.75      133.44     5.42 o
  15   1   8       61.43       54.43     6.80 o
 -16   2   8      196.19      198.51     7.56 o
 -15   2   8       40.63       44.29     5.69 o
 -14   2   8       41.55       40.70     4.72 o
 -13   2   8       92.81       89.24     3.36 o
 -12   2   8       90.32       91.44     3.22 o
 -11   2   8      110.66      106.89     3.23 o
 -10   2   8      117.70      116.20     3.31 o
  -9   2   8      176.19      177.96     4.57 o
  -8   2   8      215.31      216.94     5.50 o
  -7   2   8      468.57      483.35    11.74 o
  -6   2   8      132.36      132.98     3.41 o
  -5   2   8       54.18       53.28     1.70 o
  -4   2   8      354.31      363.31     8.88 o
  -3   2   8      290.40      293.96     7.28 o
  -2   2   8       92.50       88.51     2.41 o
  -1   2   8      407.54      409.41    10.21 o
   0   2   8      461.96      467.26    11.57 o
   1   2   8      342.08      346.55     8.58 o
   2   2   8       27.36       28.28     2.07 o
   3   2   8       83.28       80.21     2.33 o
   4   2   8       92.07       93.12     2.54 o
   5   2   8      218.41      218.85     5.54 o
   6   2   8      143.88      141.70     3.76 o
   7   2   8       42.06       38.12     2.43 o
   8   2   8      173.95      176.68     4.54 o
   9   2   8       97.91       94.15     3.03 o
  10   2   8      103.56      102.12     3.16 o
  11   2   8       47.09       43.11     4.37 o
  12   2   8      235.10      236.65     6.53 o
  13   2   8       42.88       42.01     6.10 o
  14   2   8       24.70       30.41    11.96 <
  15   2   8       55.67       54.91     6.06 o
 -16   3   8       42.70       39.70    13.67 <
 -15   3   8       22.36       26.33    11.89 <
 -14   3   8       47.59       42.32     4.23 o
 -13   3   8       49.09       47.65     3.92 o
 -12   3   8      222.09      222.89     5.76 o
 -11   3   8      123.27      121.83     3.49 o
 -10   3   8      110.58      111.14     3.18 o
  -9   3   8       33.64       31.09     3.01 o
  -8   3   8      625.22      648.99    15.67 o
  -7   3   8      173.70      174.84     4.44 o
  -6   3   8      138.15      136.71     3.57 o
  -5   3   8       53.71       51.23     1.78 o
  -4   3   8      233.85      232.21     5.88 o
  -3   3   8       75.29       75.33     2.03 o
  -2   3   8      156.12      152.87     3.95 o
  -1   3   8      204.06      204.76     5.14 o
   0   3   8      483.60      492.27    12.11 o
   1   3   8      113.45      106.23     2.98 o
   2   3   8      224.51      228.30     5.68 o
   3   3   8      258.61      259.66     6.52 o
   4   3   8      599.21      608.61    15.01 o
   5   3   8       86.87       90.10     2.50 o
   6   3   8      250.45      251.44     6.34 o
   7   3   8       72.61       70.11     2.37 o
   8   3   8      214.20      216.69     5.55 o
   9   3   8      129.02      128.86     3.58 o
  10   3   8       65.29       63.49     2.73 o
  11   3   8       28.97       29.50     6.14 <
  12   3   8       16.53       15.35    11.63 <
  13   3   8       57.87       63.82     4.88 o
  14   3   8       18.26       24.01    16.81 <
 -16   4   8      149.39      156.05     7.41 o
 -15   4   8      134.29      136.14     4.90 o
 -14   4   8       71.07       70.93     4.32 o
 -13   4   8      171.92      172.41     4.68 o
 -12   4   8       59.31       59.94     2.95 o
 -11   4   8       71.55       70.74     2.73 o
 -10   4   8      107.86      107.08     3.14 o
  -9   4   8      112.49      112.91     3.14 o
  -8   4   8       59.29       56.12     2.27 o
  -7   4   8      193.60      199.46     4.93 o
  -6   4   8      270.83      274.97     6.83 o
  -5   4   8      441.36      444.77    11.06 o
  -4   4   8      210.10      205.36     5.30 o
  -3   4   8      272.62      278.15     6.85 o
  -2   4   8      123.94      117.27     3.17 o
  -1   4   8      481.55      494.42    12.05 o
   0   4   8      358.87      363.68     9.00 o
   1   4   8       32.40       20.69     1.99 o
   2   4   8       29.17       21.76     2.19 o
   3   4   8      189.79      190.37     4.83 o
   4   4   8      262.44      265.63     6.63 o
   5   4   8       42.97       39.74     2.17 o
   6   4   8       94.68       93.51     2.71 o
   7   4   8      157.80      156.98     4.14 o
   8   4   8      130.94      135.21     3.66 o
   9   4   8      145.16      143.91     3.98 o
  10   4   8       56.51       52.53     3.03 o
  11   4   8      185.17      184.44     4.98 o
  12   4   8      133.36      135.31     4.04 o
  13   4   8       58.62       57.89     4.92 o
  14   4   8      118.78      113.97     5.54 o
 -15   5   8       82.85       84.67     5.77 o
 -14   5   8       97.50       96.09     4.14 o
 -13   5   8      276.84      276.42     7.23 o
 -12   5   8       27.92       25.86     6.48 <
 -11   5   8       87.57       83.70     3.17 o
 -10   5   8       74.88       72.49     2.80 o
  -9   5   8      282.37      286.94     7.18 o
  -8   5   8        6.52        2.52    11.93 <
  -7   5   8       59.74       56.85     2.06 o
  -6   5   8      209.37      212.20     5.31 o
  -5   5   8       89.65       90.95     2.48 o
  -4   5   8       54.12       50.52     1.77 o
  -3   5   8      175.04      175.77     4.44 o
  -2   5   8      316.97      327.32     7.95 o
  -1   5   8       39.37       36.29     1.61 o
   0   5   8       16.16        9.90     3.04 <
   1   5   8      103.42      100.21     2.75 o
   2   5   8      165.67      166.08     4.23 o
   3   5   8      250.71      253.36     6.33 o
   4   5   8       52.87       50.08     2.01 o
   5   5   8      206.86      213.04     5.28 o
   6   5   8      117.32      117.87     3.19 o
   7   5   8      353.30      360.44     8.91 o
   8   5   8       47.35       47.84     3.01 o
   9   5   8       73.58       73.67     2.85 o
  10   5   8      231.71      232.51     6.04 o
  11   5   8      110.63      109.35     3.52 o
  12   5   8       58.94       57.69     3.85 o
  13   5   8       69.55       68.29     6.49 o
  14   5   8      139.30      134.46     5.80 o
 -15   6   8      113.59      120.60     7.11 o
 -14   6   8      160.39      156.38     4.71 o
 -13   6   8       58.96       54.74     4.10 o
 -12   6   8       31.78       31.96     6.25 <
 -11   6   8      166.17      166.05     4.66 o
 -10   6   8      246.75      247.71     6.44 o
  -9   6   8       54.07       47.14     3.09 o
  -8   6   8      136.55      138.89     3.71 o
  -7   6   8       34.00       32.82     2.74 o
  -6   6   8      226.61      225.29     5.77 o
  -5   6   8      168.21      166.96     4.36 o
  -4   6   8       35.63       26.98     2.23 o
  -3   6   8      280.44      284.56     7.06 o
  -2   6   8       40.88       41.71     1.82 o
  -1   6   8      179.37      180.26     4.55 o
   0   6   8      117.66      114.98     3.06 o
   1   6   8      252.24      255.87     6.36 o
   2   6   8      227.58      229.24     5.76 o
   3   6   8      204.84      205.18     5.22 o
   4   6   8       68.09       65.87     2.25 o
   5   6   8      126.35      124.19     3.39 o
   6   6   8      352.23      358.94     8.87 o
   7   6   8      263.07      267.22     6.69 o
   8   6   8      192.09      196.19     5.04 o
   9   6   8       72.26       73.72     2.91 o
  10   6   8       10.86        8.90    15.18 <
  11   6   8      129.15      131.15     3.84 o
  12   6   8      144.80      148.12     4.42 o
  13   6   8       86.85       88.03     5.97 o
 -15   7   8      165.10      165.77     5.78 o
 -14   7   8      101.76      103.83     4.16 o
 -13   7   8      123.87      121.64     4.05 o
 -12   7   8       29.34       19.52     6.80 <
 -11   7   8      124.02      120.53     3.86 o
 -10   7   8       94.99       91.98     3.22 o
  -9   7   8       22.74       18.78     6.03 <
  -8   7   8      105.71      103.07     3.12 o
  -7   7   8      215.41      219.55     5.54 o
  -6   7   8      158.32      154.57     4.19 o
  -5   7   8      141.84      143.69     3.77 o
  -4   7   8      140.53      140.78     3.68 o
  -3   7   8      454.80      467.64    11.40 o
  -2   7   8      171.87      172.29     4.39 o
  -1   7   8      223.65      223.48     5.66 o
   0   7   8      253.27      255.36     6.39 o
   1   7   8      403.49      416.89    10.13 o
   2   7   8       46.85       47.57     2.15 o
   3   7   8       61.54       58.58     2.22 o
   4   7   8       32.93       29.34     3.18 o
   5   7   8      113.34      114.05     3.17 o
   6   7   8       17.61       20.75     5.97 <
   7   7   8      101.93       99.08     3.10 o
   8   7   8       56.46       53.57     3.15 o
   9   7   8      229.28      233.80     5.98 o
  10   7   8       47.14       44.62     3.72 o
  11   7   8       81.99       82.75     3.71 o
  12   7   8       37.38       32.98     6.28 o
  13   7   8      172.87      174.92     5.21 o
 -14   8   8        0.00        6.11   116.45 <
 -13   8   8       71.88       72.76     4.26 o
 -12   8   8       46.09       46.24     4.07 o
 -11   8   8      186.11      185.87     4.99 o
 -10   8   8      150.99      150.97     4.20 o
  -9   8   8      261.03      266.24     6.74 o
  -8   8   8      100.62      100.33     3.08 o
  -7   8   8      255.95      259.10     6.54 o
  -6   8   8      174.39      172.78     4.58 o
  -5   8   8      143.51      144.78     3.83 o
  -4   8   8      279.16      282.79     7.08 o
  -3   8   8      109.63      113.54     2.95 o
  -2   8   8       13.07        9.74     5.15 <
  -1   8   8      168.97      169.01     4.35 o
   0   8   8      189.75      190.67     4.85 o
   1   8   8      423.35      435.65    10.63 o
   2   8   8      157.56      154.68     4.08 o
   3   8   8      142.81      143.01     3.75 o
   4   8   8      137.43      135.41     3.69 o
   5   8   8      370.49      381.81     9.34 o
   6   8   8       43.93       46.31     2.92 o
   7   8   8       81.00       79.71     2.84 o
   8   8   8      148.26      146.61     4.19 o
   9   8   8      123.10      122.89     3.68 o
  10   8   8        0.00        1.36   101.83 <
  11   8   8      122.61      127.32     4.07 o
  12   8   8      103.03      104.90     4.05 o
  13   8   8       19.97       31.40    21.25 <
 -13   9   8       48.48       47.70     4.82 o
 -12   9   8      125.87      124.60     3.93 o
 -11   9   8      130.81      129.89     3.87 o
 -10   9   8       34.02       30.26     4.75 o
  -9   9   8      119.00      118.76     3.55 o
  -8   9   8      196.36      196.39     5.15 o
  -7   9   8      216.91      218.28     5.60 o
  -6   9   8      264.15      270.99     6.75 o
  -5   9   8      115.52      113.50     3.24 o
  -4   9   8       32.69       32.43     3.31 o
  -3   9   8       70.29       70.43     2.30 o
  -2   9   8      348.67      355.64     8.78 o
  -1   9   8      263.91      269.73     6.68 o
   0   9   8      134.81      136.85     3.55 o
   1   9   8      105.71      103.82     2.94 o
   2   9   8       34.58       30.00     2.91 o
   3   9   8      318.84      324.48     8.06 o
   4   9   8       63.44       60.53     2.55 o
   5   9   8       81.70       77.34     2.70 o
   6   9   8      146.39      144.19     4.00 o
   7   9   8       65.35       62.72     3.04 o
   8   9   8       35.49       31.80     5.21 o
   9   9   8      178.67      179.95     5.14 o
  10   9   8      143.01      143.97     4.37 o
  11   9   8       25.87       29.25     9.22 <
  12   9   8       52.87       53.47     5.26 o
  13   9   8       85.97       93.44     8.22 o
 -13  10   8      101.02      101.78     4.57 o
 -12  10   8       49.11       46.52     4.48 o
 -11  10   8       76.21       77.82     3.56 o
 -10  10   8       75.55       74.08     3.20 o
  -9  10   8       26.51       21.21     5.90 <
  -8  10   8       40.50       36.28     3.78 o
  -7  10   8       63.44       62.71     2.76 o
  -6  10   8       18.94        2.67     6.48 <
  -5  10   8      282.14      288.12     7.18 o
  -4  10   8       61.41       59.13     2.64 o
  -3  10   8      173.73      175.95     4.54 o
  -2  10   8       33.39       30.27     3.42 o
  -1  10   8      388.18      395.27     9.78 o
   0  10   8       20.09        6.63     5.84 <
   1  10   8      157.26      158.55     4.18 o
   2  10   8       27.63       25.76     4.27 o
   3  10   8      274.26      279.96     7.02 o
   4  10   8       73.59       68.62     2.63 o
   5  10   8       67.60       66.37     2.82 o
   6  10   8      207.44      209.58     5.42 o
   7  10   8       74.81       73.92     3.57 o
   8  10   8       69.91       64.06     4.07 o
   9  10   8       56.28       51.43     4.74 o
  10  10   8       33.86       23.95     7.85 <
  11  10   8      205.25      208.93     5.71 o
  12  10   8       35.69       39.43     9.62 <
 -12  11   8      163.44      160.58     5.33 o
 -11  11   8       78.52       80.25     4.35 o
 -10  11   8      121.26      116.15     4.26 o
  -9  11   8      167.86      168.36     4.94 o
  -8  11   8      144.55      139.96     4.45 o
  -7  11   8      107.53      106.08     3.43 o
  -6  11   8       48.31       49.64     3.72 o
  -5  11   8       32.44       39.23     4.74 o
  -4  11   8       22.74       22.28     6.44 <
  -3  11   8       54.53       51.69     3.22 o
  -2  11   8       17.52        5.57     6.70 <
  -1  11   8      160.92      156.23     4.25 o
   0  11   8        7.56        8.47    16.05 <
   1  11   8      128.99      125.76     3.59 o
   2  11   8       26.67       22.72     4.81 <
   3  11   8      243.34      247.38     6.26 o
   4  11   8      174.07      178.83     4.74 o
   5  11   8      217.57      220.21     5.69 o
   6  11   8       46.26       37.82     4.22 o
   7  11   8      245.91      249.20     6.51 o
   8  11   8      161.36      161.36     4.70 o
   9  11   8       90.85       92.95     4.23 o
  10  11   8      106.51      104.34     4.35 o
  11  11   8       21.99       27.47    11.71 <
 -11  12   8      125.36      125.18     4.88 o
 -10  12   8       59.61       54.96     5.90 o
  -9  12   8       38.53       43.22     6.52 <
  -8  12   8      103.36      104.44     4.08 o
  -7  12   8        2.21        7.08    86.67 <
  -6  12   8       18.24       15.89     9.37 <
  -5  12   8      137.67      137.06     3.97 o
  -4  12   8      314.38      316.88     8.03 o
  -3  12   8       39.09       33.73     4.51 o
  -2  12   8       30.45       22.18     4.85 o
  -1  12   8      120.23      120.63     3.46 o
   0  12   8      253.17      253.34     6.49 o
   1  12   8       64.62       62.90     2.90 o
   2  12   8       32.04       32.33     4.48 o
   3  12   8       78.43       80.22     2.99 o
   4  12   8        0.00        7.67    91.57 <
   5  12   8      159.26      162.32     4.79 o
   6  12   8        4.97        4.57    50.06 <
   7  12   8       82.46       87.91     3.76 o
   8  12   8      173.01      173.44     4.97 o
   9  12   8      125.48      123.35     4.44 o
  10  12   8       20.52       22.64    13.80 <
 -10  13   8       14.95       20.81    30.26 <
  -9  13   8       32.88       40.33     8.15 <
  -8  13   8      137.43      136.20     4.57 o
  -7  13   8       31.37       36.34     7.40 <
  -6  13   8       28.45       24.23     7.29 <
  -5  13   8      182.88      183.88     5.05 o
  -4  13   8       87.47       86.42     3.60 o
  -3  13   8      275.77      281.55     7.16 o
  -2  13   8       17.69        2.32    10.99 <
  -1  13   8      100.34      102.70     3.20 o
   0  13   8       75.87       66.97     2.99 o
   1  13   8      213.54      217.06     5.57 o
   2  13   8      115.08      114.26     3.43 o
   3  13   8       46.14       47.19     4.24 o
   4  13   8       88.23       92.63     3.86 o
   5  13   8        0.00        9.99   107.73 <
   6  13   8       41.79       43.87     6.07 o
   7  13   8       83.66       83.97     4.95 o
   8  13   8       15.26       23.99    18.30 <
   9  13   8      128.27      120.21     5.43 o
  -9  14   8       84.04       83.69     8.15 o
  -8  14   8       24.08        0.51    12.47 <
  -7  14   8      116.48      113.04     4.34 o
  -6  14   8      221.56      224.26     5.96 o
  -5  14   8        0.00        2.19   110.02 <
  -4  14   8       82.26       80.71     3.72 o
  -3  14   8       42.28       43.60     5.04 o
  -2  14   8       99.21       98.46     3.67 o
  -1  14   8       85.66       84.34     3.24 o
   0  14   8        0.00       12.83    89.68 <
   1  14   8      135.41      133.72     3.87 o
   2  14   8      223.98      227.24     5.97 o
   3  14   8       77.22       73.71     3.73 o
   4  14   8      112.60      110.78     3.99 o
   5  14   8      161.59      165.80     4.77 o
   6  14   8      210.82      212.04     5.80 o
   7  14   8       73.38       74.67     5.15 o
   8  14   8       42.48       40.49    15.91 <
  -7  15   8       37.98       39.43     8.12 <
  -6  15   8      141.22      140.86     4.53 o
  -5  15   8      120.73      120.97     4.21 o
  -4  15   8       26.32       15.98     8.60 <
  -3  15   8       40.19       43.44     5.71 o
  -2  15   8      242.81      240.80     6.44 o
  -1  15   8       12.95        3.53    17.03 <
   0  15   8       85.39       84.43     3.51 o
   1  15   8       23.12       15.98     9.29 <
   2  15   8      121.14      123.55     3.94 o
   3  15   8      106.50      104.51     3.97 o
   4  15   8       19.80       22.64    12.14 <
   5  15   8       54.15       50.60     4.90 o
   6  15   8       85.57       81.28     6.21 o
   7  15   8       56.81       39.67    10.98 <
  -5  16   8       52.36       49.06     6.21 o
  -4  16   8       64.04       59.04     4.69 o
  -3  16   8      109.64      110.77     4.17 o
  -2  16   8       79.74       78.88     4.24 o
  -1  16   8       69.20       69.48     5.04 o
   0  16   8       76.15       79.98     4.01 o
   1  16   8       27.78       23.80     8.70 <
   2  16   8       95.09       91.28     3.80 o
   3  16   8      103.94      103.94     4.75 o
   4  16   8       23.40       19.25    28.10 <
   5  16   8       98.66       90.58     7.87 o
   0  17   8       66.84       67.70    12.02 <
   1  17   8       48.28       58.66     8.58 <
 -15   0   9      108.37      108.32     4.62 o
 -13   0   9      191.73      188.51     5.54 o
 -11   0   9      310.75      317.38     8.11 o
  -9   0   9      170.30      172.92     4.68 o
  -7   0   9      438.12      450.77    11.00 o
  -5   0   9       74.67       70.43     2.26 o
  -3   0   9      302.08      313.46     7.60 o
  -1   0   9      132.56      122.08     3.48 o
   1   0   9      196.32      198.12     5.04 o
   3   0   9      132.57      134.97     3.58 o
   5   0   9      605.08      623.60    15.18 o
   7   0   9      388.48      394.32     9.83 o
   9   0   9      268.65      276.14     7.01 o
  11   0   9      188.64      189.99     5.44 o
  13   0   9       38.66       17.34    13.32 <
 -16   1   9      149.86      145.44     6.98 o
 -15   1   9      184.08      181.15     5.11 o
 -14   1   9       17.30       14.60    10.70 <
 -13   1   9       17.09        1.26    10.57 <
 -12   1   9       99.24      101.72     3.36 o
 -11   1   9      174.27      176.34     4.71 o
 -10   1   9       51.01       48.56     3.11 o
  -9   1   9       34.25       33.98     2.90 o
  -8   1   9       78.75       78.33     2.38 o
  -7   1   9      104.28      103.54     2.79 o
  -6   1   9       52.23       50.37     1.73 o
  -5   1   9      178.92      179.10     4.53 o
  -4   1   9      113.44      113.73     2.93 o
  -3   1   9      464.02      475.06    11.62 o
  -2   1   9      256.66      256.80     6.45 o
  -1   1   9      213.59      218.00     5.39 o
   0   1   9      359.94      363.96     9.03 o
   1   1   9      295.41      297.80     7.43 o
   2   1   9       38.67       30.75     1.78 o
   3   1   9       33.30       27.74     2.05 o
   4   1   9      313.03      319.81     7.87 o
   5   1   9       29.53       30.27     2.85 o
   6   1   9      272.72      276.04     6.90 o
   7   1   9      187.47      182.03     4.82 o
   8   1   9      112.00      111.93     3.23 o
   9   1   9      136.81      136.36     3.78 o
  10   1   9       42.14       40.59     3.58 o
  11   1   9       69.84       66.22     3.33 o
  12   1   9      214.43      212.87     6.46 o
  13   1   9      197.08      196.18     6.21 o
  14   1   9       75.44       73.33     5.96 o
 -16   2   9       78.98       67.56     6.03 o
 -15   2   9       50.77       47.23     4.36 o
 -14   2   9      127.75      124.62     3.96 o
 -13   2   9      195.04      198.62     5.25 o
 -12   2   9       30.15       29.62     5.15 <
 -11   2   9       36.34       32.06     4.11 o
 -10   2   9      205.65      209.15     5.32 o
  -9   2   9       86.70       83.59     2.62 o
  -8   2   9      257.98      262.37     6.53 o
  -7   2   9      223.14      225.22     5.65 o
  -6   2   9       15.53       10.29     3.76 <
  -5   2   9      237.44      239.68     5.98 o
  -4   2   9      199.63      202.77     5.03 o
  -3   2   9      180.41      180.83     4.56 o
  -2   2   9      249.05      258.08     6.26 o
  -1   2   9      407.27      420.81    10.20 o
   0   2   9      239.00      243.13     6.01 o
   1   2   9      117.19      116.90     3.04 o
   2   2   9       92.85       90.97     2.51 o
   3   2   9      279.78      284.53     7.04 o
   4   2   9      262.11      262.90     6.61 o
   5   2   9       21.16       19.95     3.57 <
   6   2   9       92.01       88.34     2.68 o
   7   2   9       16.85        9.24     5.57 <
   8   2   9       81.43       76.23     2.66 o
   9   2   9      173.41      169.78     4.58 o
  10   2   9       68.25       69.63     2.78 o
  11   2   9      129.75      129.74     4.03 o
  12   2   9       35.18       37.08     6.17 <
  13   2   9      111.53      105.50     4.56 o
  14   2   9       92.39       94.65     4.60 o
  15   2   9      112.11      120.13     5.37 o
 -16   3   9       74.35       74.60     9.72 o
 -15   3   9       53.61       50.55     4.80 o
 -14   3   9       64.52       65.86     3.73 o
 -13   3   9      172.23      173.22     4.76 o
 -12   3   9       39.32       38.25     4.27 o
 -11   3   9       40.67       40.65     3.27 o
 -10   3   9      201.27      200.50     5.23 o
  -9   3   9      448.37      457.74    11.26 o
  -8   3   9      112.64      109.87     3.07 o
  -7   3   9      304.80      312.36     7.67 o
  -6   3   9      155.66      154.79     4.00 o
  -5   3   9      296.65      305.44     7.46 o
  -4   3   9      114.51      112.20     2.97 o
  -3   3   9      159.26      161.28     4.04 o
  -2   3   9       13.82        8.56     3.10 <
  -1   3   9      244.59      244.51     6.15 o
   0   3   9      148.61      148.17     3.79 o
   1   3   9      380.73      382.05     9.55 o
   2   3   9      168.41      170.15     4.32 o
   3   3   9      287.99      297.38     7.26 o
   4   3   9       29.34       28.38     2.78 o
   5   3   9      229.93      233.97     5.83 o
   6   3   9      184.98      188.68     4.75 o
   7   3   9      259.72      267.28     6.59 o
   8   3   9       40.74       40.76     3.03 o
   9   3   9      106.30      107.60     3.17 o
  10   3   9       55.52       54.63     2.90 o
  11   3   9      194.31      187.19     5.26 o
  12   3   9       91.60       90.58     3.56 o
  13   3   9       66.29       56.30     4.79 o
  14   3   9       30.31       28.69    10.46 <
 -15   4   9      100.24       92.66     4.35 o
 -14   4   9      126.22      128.39     4.35 o
 -13   4   9       18.80        2.53    10.84 <
 -12   4   9       55.92       52.50     3.00 o
 -11   4   9       54.58       52.64     2.87 o
 -10   4   9       56.61       52.96     2.54 o
  -9   4   9       51.01       49.67     2.32 o
  -8   4   9      143.83      141.29     3.78 o
  -7   4   9      110.28      111.78     2.97 o
  -6   4   9      259.33      263.37     6.54 o
  -5   4   9       63.57       65.20     1.98 o
  -4   4   9      198.44      199.94     5.01 o
  -3   4   9       24.91       23.01     2.05 o
  -2   4   9      564.42      576.67    14.12 o
  -1   4   9      370.96      381.41     9.30 o
   0   4   9      125.03      120.50     3.23 o
   1   4   9       40.31       36.56     1.88 o
   2   4   9      232.64      232.40     5.89 o
   3   4   9      228.15      233.33     5.78 o
   4   4   9       68.06       64.19     2.17 o
   5   4   9       60.32       63.26     2.21 o
   6   4   9       11.97        4.06     7.75 <
   7   4   9      189.51      191.89     4.89 o
   8   4   9       25.17       22.63     4.81 <
   9   4   9      134.44      131.88     3.77 o
  10   4   9      169.55      168.56     4.53 o
  11   4   9      186.77      188.38     5.04 o
  12   4   9       87.69       86.12     3.56 o
  13   4   9       76.06       76.08     4.42 o
  14   4   9      161.48      155.35     5.34 o
 -14   5   9       88.43       90.05     4.66 o
 -13   5   9       57.35       53.29     4.08 o
 -12   5   9       33.19       30.50     5.52 o
 -11   5   9      182.43      181.34     4.99 o
 -10   5   9      247.87      254.94     6.38 o
  -9   5   9       60.08       58.22     2.60 o
  -8   5   9      128.09      126.10     3.45 o
  -7   5   9       47.11       44.82     2.18 o
  -6   5   9      116.98      116.89     3.12 o
  -5   5   9      106.62      103.35     2.87 o
  -4   5   9      202.08      202.61     5.12 o
  -3   5   9      338.44      344.76     8.49 o
  -2   5   9      119.10      119.58     3.10 o
  -1   5   9      202.22      202.95     5.11 o
   0   5   9      163.50      163.73     4.17 o
   1   5   9      291.11      295.72     7.33 o
   2   5   9      239.60      241.54     6.06 o
   3   5   9      154.90      155.03     4.00 o
   4   5   9      245.67      248.06     6.22 o
   5   5   9       97.68      100.55     2.77 o
   6   5   9      388.75      398.17     9.78 o
   7   5   9       56.88       51.44     2.55 o
   8   5   9       65.26       66.90     2.78 o
   9   5   9       66.74       65.91     2.92 o
  10   5   9      118.73      120.58     3.63 o
  11   5   9      151.27      147.34     4.29 o
  12   5   9       32.90       33.15     6.34 <
  13   5   9      101.52       99.98     4.88 o
 -14   6   9       61.68       63.55     4.25 o
 -13   6   9       19.08       20.37    11.23 <
 -12   6   9      223.40      227.13     5.91 o
 -11   6   9      163.23      162.74     4.52 o
 -10   6   9       49.14       40.26     3.40 o
  -9   6   9       56.27       57.22     3.08 o
  -8   6   9      180.00      176.13     4.71 o
  -7   6   9      142.58      145.76     3.79 o
  -6   6   9      269.35      275.37     6.83 o
  -5   6   9       95.21       95.44     2.71 o
  -4   6   9      132.57      134.55     3.48 o
  -3   6   9      156.27      158.49     4.02 o
  -2   6   9      341.74      349.32     8.59 o
  -1   6   9      103.62      103.83     2.78 o
   0   6   9        8.98        2.09     6.57 <
   1   6   9      259.85      266.16     6.56 o
   2   6   9       93.17       91.75     2.59 o
   3   6   9       63.48       59.70     2.19 o
   4   6   9      359.88      368.63     9.05 o
   5   6   9      396.42      409.15     9.97 o
   6   6   9       88.04       86.64     2.68 o
   7   6   9      250.23      252.81     6.39 o
   8   6   9      238.69      240.54     6.14 o
   9   6   9      145.03      144.76     4.03 o
  10   6   9       27.58       31.70     6.04 <
  11   6   9      124.26      122.79     3.80 o
  12   6   9       36.67       38.36     5.72 o
  13   6   9       96.13       90.65     4.36 o
 -14   7   9       69.63       66.73     3.83 o
 -13   7   9       20.09       19.38     9.83 <
 -12   7   9       91.72       93.58     3.47 o
 -11   7   9       52.74       52.86     3.74 o
 -10   7   9       18.36        6.74     8.53 <
  -9   7   9      107.85      107.25     3.36 o
  -8   7   9       96.21       94.46     2.99 o
  -7   7   9      188.15      191.28     4.89 o
  -6   7   9      169.76      170.17     4.45 o
  -5   7   9       22.54       19.92     3.95 <
  -4   7   9      393.87      406.91     9.90 o
  -3   7   9      192.30      195.30     4.90 o
  -2   7   9      184.74      187.54     4.71 o
  -1   7   9       98.84       98.32     2.72 o
   0   7   9      366.66      371.57     9.21 o
   1   7   9       39.75       38.77     2.19 o
   2   7   9      144.02      145.64     3.78 o
   3   7   9       34.48       30.66     2.73 o
   4   7   9      120.30      118.90     3.30 o
   5   7   9       27.75       21.38     3.83 o
   6   7   9       61.62       57.69     2.48 o
   7   7   9       52.51       49.45     3.03 o
   8   7   9      172.49      173.61     4.67 o
   9   7   9       19.14       16.10     8.61 <
  10   7   9       84.48       81.87     3.31 o
  11   7   9        8.79        7.65    23.13 <
  12   7   9      203.40      205.56     5.66 o
  13   7   9       60.31       64.65     5.42 o
 -14   8   9        0.00        8.71   140.76 <
 -13   8   9      113.39      108.17     3.80 o
 -12   8   9      147.54      147.37     4.22 o
 -11   8   9      111.50      110.91     3.54 o
 -10   8   9      160.44      161.15     4.46 o
  -9   8   9       36.58       35.51     4.43 o
  -8   8   9      405.19      412.85    10.23 o
  -7   8   9       46.66       41.67     2.87 o
  -6   8   9      142.67      146.30     3.87 o
  -5   8   9      111.67      107.18     3.16 o
  -4   8   9      166.70      169.36     4.36 o
  -3   8   9      102.24      100.12     2.81 o
  -2   8   9       57.34       56.84     2.05 o
  -1   8   9      125.89      123.33     3.35 o
   0   8   9      200.94      199.75     5.14 o
   1   8   9      175.97      177.70     4.53 o
   2   8   9       24.13       24.76     3.86 o
   3   8   9       53.35       50.56     2.34 o
   4   8   9      344.86      351.24     8.70 o
   5   8   9       52.41       49.32     2.50 o
   6   8   9       62.15       61.54     2.61 o
   7   8   9        0.00        2.79    81.79 <
   8   8   9      166.02      165.84     4.54 o
   9   8   9        6.05        7.50    27.37 <
  10   8   9       86.21       83.02     3.83 o
  11   8   9       55.26       50.55     4.74 o
  12   8   9       81.31       78.67     4.20 o
  13   8   9       58.93       61.32     7.96 o
 -13   9   9       91.93       92.23     3.88 o
 -12   9   9       29.05       32.95     6.43 <
 -11   9   9       69.91       69.01     3.35 o
 -10   9   9      218.59      219.45     5.75 o
  -9   9   9      125.74      125.85     3.71 o
  -8   9   9      147.37      146.64     4.05 o
  -7   9   9       94.96       91.52     3.02 o
  -6   9   9      273.94      277.77     6.97 o
  -5   9   9       39.04       35.75     3.06 o
  -4   9   9      123.11      120.39     3.46 o
  -3   9   9      180.54      181.12     4.70 o
  -2   9   9       46.38       43.98     2.36 o
  -1   9   9      216.71      219.15     5.53 o
   0   9   9      186.18      187.69     4.79 o
   1   9   9      114.02      111.37     3.11 o
   2   9   9      251.24      254.09     6.38 o
   3   9   9      185.98      188.65     4.85 o
   4   9   9      106.64      105.13     3.06 o
   5   9   9       46.88       46.82     2.80 o
   6   9   9      188.50      191.31     4.97 o
   7   9   9       52.70       53.85     3.34 o
   8   9   9       79.49       78.72     3.20 o
   9   9   9      106.23      106.86     3.81 o
  10   9   9       26.67       26.04     8.71 <
  11   9   9       17.92       14.44    13.97 <
  12   9   9      104.83      103.51     4.13 o
 -13  10   9       66.62       72.69     6.56 o
 -12  10   9       41.81       43.37     5.27 o
 -11  10   9       33.74       30.99     5.48 o
 -10  10   9       40.99       34.32     4.33 o
  -9  10   9       47.03       48.69     3.67 o
  -8  10   9       79.81       76.47     2.99 o
  -7  10   9       40.20       40.74     3.28 o
  -6  10   9      191.47      189.63     5.01 o
  -5  10   9       49.07       45.15     2.93 o
  -4  10   9      146.97      146.67     3.97 o
  -3  10   9       96.86       93.03     2.96 o
  -2  10   9      310.44      316.10     7.84 o
  -1  10   9        9.48        5.47    11.91 <
   0  10   9      104.04      102.33     3.16 o
   1  10   9       41.80       40.19     3.03 o
   2  10   9      214.65      217.00     5.52 o
   3  10   9       29.67       25.93     4.62 o
   4  10   9       10.23       16.44    13.30 <
   5  10   9       99.62       97.42     3.16 o
   6  10   9       40.12       36.83     3.84 o
   7  10   9       85.78       81.93     3.16 o
   8  10   9      132.48      125.69     4.35 o
   9  10   9       29.82       31.23     7.79 <
  10  10   9      176.27      179.02     5.09 o
  11  10   9        0.00        5.90   114.63 <
 -12  11   9       27.74        5.52    14.19 <
 -11  11   9       29.47       31.77     8.38 <
 -10  11   9      203.45      205.20     5.50 o
  -9  11   9      119.35      120.18     4.19 o
  -8  11   9      101.21       95.47     3.71 o
  -7  11   9       21.20       16.22     7.92 <
  -6  11   9      200.74      199.21     5.33 o
  -5  11   9      130.79      130.23     3.80 o
  -4  11   9      177.09      177.47     4.77 o
  -3  11   9       33.56       31.64     4.69 o
  -2  11   9      100.22       98.78     3.01 o
  -1  11   9       23.94       18.70     5.37 <
   0  11   9       35.35       33.98     4.00 o
   1  11   9       55.38       52.70     3.05 o
   2  11   9      157.29      157.91     4.23 o
   3  11   9      224.59      222.88     5.86 o
   4  11   9       69.80       68.25     3.32 o
   5  11   9       50.07       47.86     3.98 o
   6  11   9      289.76      293.01     7.48 o
   7  11   9      160.38      157.90     4.65 o
   8  11   9       22.23       23.54    11.36 <
   9  11   9      126.27      128.43     4.24 o
  10  11   9      147.04      146.99     4.56 o
 -11  12   9       43.79       50.33    10.01 <
 -10  12   9       19.36       17.97    13.86 <
  -9  12   9       13.34        4.39    18.63 <
  -8  12   9       72.26       75.03     3.90 o
  -7  12   9        8.85       11.30    20.71 <
  -6  12   9      145.54      147.77     4.16 o
  -5  12   9      125.66      127.21     3.77 o
  -4  12   9       47.26       48.65     3.91 o
  -3  12   9      110.19      108.40     3.50 o
  -2  12   9       97.89       94.95     3.31 o
  -1  12   9      316.85      322.29     8.05 o
   0  12   9       56.30       52.78     3.06 o
   1  12   9      190.91      188.98     5.06 o
   2  12   9       61.59       60.69     3.01 o
   3  12   9       94.60       94.32     3.30 o
   4  12   9      138.40      137.84     4.00 o
   5  12   9       80.15       79.13     3.77 o
   6  12   9       64.65       61.15     4.47 o
   7  12   9       65.30       65.04     4.47 o
   8  12   9      121.71      117.98     4.36 o
   9  12   9       46.88       45.25     6.05 o
  10  12   9       14.68       13.20    31.20 <
  -9  13   9      153.03      148.79     5.18 o
  -8  13   9        0.00        0.46   119.10 <
  -7  13   9       26.44       24.16     8.38 <
  -6  13   9      118.68      117.16     3.95 o
  -5  13   9       67.48       64.22     3.91 o
  -4  13   9      216.36      219.22     5.80 o
  -3  13   9       42.69       46.45     4.86 o
  -2  13   9       28.80       23.92     7.05 <
  -1  13   9       63.05       59.76     3.27 o
   0  13   9      238.41      239.71     6.19 o
   1  13   9      116.65      121.27     3.56 o
   2  13   9       25.44       17.08     6.96 <
   3  13   9       61.49       60.47     3.64 o
   4  13   9       53.74       58.18     4.66 o
   5  13   9       21.20       26.83    10.78 <
   6  13   9       18.72       27.62    13.91 <
   7  13   9       86.83       84.81     4.89 o
   8  13   9       27.93       32.81    13.12 <
   9  13   9       42.65       37.25    15.68 <
  -8  14   9      187.87      183.12     5.51 o
  -7  14   9      207.32      198.28     5.72 o
  -6  14   9       21.97       14.37    10.85 <
  -5  14   9      125.45      122.64     4.07 o
  -4  14   9      128.69      125.49     4.07 o
  -3  14   9       47.88       46.28     4.72 o
  -2  14   9       19.02        4.84    12.32 <
  -1  14   9       87.36       87.96     3.64 o
   0  14   9       53.28       51.98     3.63 o
   1  14   9      141.60      142.64     4.07 o
   2  14   9       28.77       20.18     8.82 <
   3  14   9      128.97      129.12     4.45 o
   4  14   9      127.63      123.80     4.19 o
   5  14   9      106.15      102.31     4.00 o
   6  14   9       16.81       26.48    14.56 <
   7  14   9       79.91       79.22     8.70 o
  -7  15   9       85.16       85.07     7.47 o
  -6  15   9       65.67       64.24     5.13 o
  -5  15   9       86.11       81.95     3.93 o
  -4  15   9       58.27       57.82     4.53 o
  -3  15   9      212.32      211.97     5.76 o
  -2  15   9       29.83       24.85     7.84 <
  -1  15   9       73.85       66.72     3.92 o
   0  15   9       52.94       55.73     3.95 o
   1  15   9      217.04      220.72     5.79 o
   2  15   9       49.68       45.33     5.08 o
   3  15   9       98.93       93.40     4.32 o
   4  15   9       14.24       14.11    19.13 <
   5  15   9       28.13       34.25    10.65 <
   6  15   9        0.00       19.48   184.83 <
  -5  16   9       58.85       53.31    13.66 <
  -4  16   9       31.17       24.07    10.06 <
  -3  16   9       41.92       39.52     6.69 o
  -2  16   9      152.09      147.43     4.58 o
  -1  16   9       81.91       86.62     4.28 o
   0  16   9       40.61       40.78     7.56 <
   1  16   9       28.86       27.94    10.95 <
   2  16   9      169.36      161.11     5.32 o
   3  16   9       59.71       59.67     9.96 o
 -14   0  10       89.24       84.78     4.45 o
 -12   0  10       44.27       46.94     5.66 o
 -10   0  10      182.80      185.54     5.02 o
  -8   0  10      342.59      350.44     8.71 o
  -6   0  10      172.35      173.17     4.45 o
  -4   0  10      335.72      344.52     8.45 o
  -2   0  10      287.47      287.82     7.25 o
   0   0  10      192.79      190.09     4.94 o
   2   0  10       26.60       20.35     3.39 o
   4   0  10      512.01      526.63    12.87 o
   6   0  10      395.17      405.96     9.98 o
   8   0  10      232.13      236.27     6.16 o
  10   0  10      180.45      175.26     5.27 o
  12   0  10      109.87      115.11     6.82 o
  14   0  10       91.35       89.97     7.28 o
 -15   1  10       67.43       61.64     3.89 o
 -14   1  10       82.30       75.72     3.48 o
 -13   1  10       75.93       76.44     3.44 o
 -12   1  10      195.19      198.55     5.23 o
 -11   1  10       97.53       96.80     3.06 o
 -10   1  10       28.21       26.69     3.78 o
  -9   1  10       84.43       84.14     2.65 o
  -8   1  10       99.64       99.31     2.79 o
  -7   1  10       95.85       96.72     2.62 o
  -6   1  10      351.82      362.38     8.83 o
  -5   1  10       58.05       54.81     1.82 o
  -4   1  10      260.10      261.81     6.54 o
  -3   1  10      215.25      217.34     5.43 o
  -2   1  10      498.14      506.01    12.47 o
  -1   1  10      316.23      320.49     7.94 o
   0   1  10      299.97      303.19     7.54 o
   1   1  10       81.09       77.78     2.27 o
   2   1  10       93.43       90.14     2.54 o
   3   1  10      242.45      246.91     6.13 o
   4   1  10      285.38      292.15     7.19 o
   5   1  10      272.49      278.27     6.89 o
   6   1  10      160.94      163.78     4.19 o
   7   1  10       83.39       83.68     2.54 o
   8   1  10       91.18       84.64     2.82 o
   9   1  10      162.68      158.99     4.34 o
  10   1  10      166.85      165.54     4.50 o
  11   1  10      159.23      158.19     4.43 o
  12   1  10      100.40       98.45     3.79 o
  13   1  10       66.68       58.71     5.19 o
  14   1  10       90.86       88.33     4.78 o
 -15   2  10       19.83       22.16    10.79 <
 -14   2  10      160.04      158.58     4.57 o
 -13   2  10      123.78      122.18     3.81 o
 -12   2  10       37.60       38.60     4.18 o
 -11   2  10      174.34      175.72     4.63 o
 -10   2  10      149.18      150.61     3.99 o
  -9   2  10      403.05      412.86    10.13 o
  -8   2  10      101.34       99.75     2.84 o
  -7   2  10       70.62       70.69     2.17 o
  -6   2  10       53.51       53.97     1.93 o
  -5   2  10      267.76      274.24     6.74 o
  -4   2  10      247.17      250.75     6.22 o
  -3   2  10      134.44      132.02     3.44 o
  -2   2  10      370.41      376.00     9.28 o
  -1   2  10      144.21      145.04     3.68 o
   0   2  10      217.13      219.57     5.48 o
   1   2  10       77.92       78.84     2.18 o
   2   2  10      315.87      320.18     7.94 o
   3   2  10      292.65      297.96     7.36 o
   4   2  10      131.09      130.93     3.44 o
   5   2  10       96.31       94.14     2.70 o
   6   2  10       42.27       44.06     2.58 o
   7   2  10      186.43      181.59     4.81 o
   8   2  10      119.17      116.56     3.35 o
   9   2  10       22.88       26.96     5.84 <
  10   2  10      145.70      143.24     4.05 o
  11   2  10      162.35      161.15     4.49 o
  12   2  10      170.91      168.47     4.89 o
  13   2  10       29.30       32.19    10.11 <
  14   2  10       78.08       79.17     4.96 o
 -15   3  10        6.54       12.45    36.49 <
 -14   3  10       74.81       73.81     3.56 o
 -13   3  10       23.03       15.76     6.97 <
 -12   3  10       58.01       58.16     3.04 o
 -11   3  10      107.07      106.65     3.16 o
 -10   3  10      337.48      348.61     8.52 o
  -9   3  10       12.56        5.72     7.31 <
  -8   3  10      324.92      331.15     8.19 o
  -7   3  10      179.37      181.64     4.59 o
  -6   3  10      254.13      257.95     6.42 o
  -5   3  10        7.68        1.62     8.01 <
  -4   3  10      275.86      278.56     6.94 o
  -3   3  10       60.35       56.43     1.85 o
  -2   3  10      132.52      131.53     3.40 o
  -1   3  10      132.18      127.12     3.40 o
   0   3  10      115.51      111.00     3.00 o
   1   3  10       86.99       84.40     2.38 o
   2   3  10      129.68      126.31     3.38 o
   3   3  10      105.72      105.07     2.87 o
   4   3  10      272.39      275.51     6.88 o
   5   3  10       20.11       16.72     4.07 <
   6   3  10      272.76      280.46     6.91 o
   7   3  10       62.96       58.16     2.45 o
   8   3  10      126.19      127.29     3.53 o
   9   3  10       37.59       37.82     3.61 o
  10   3  10      158.19      157.76     4.32 o
  11   3  10       75.27       70.66     3.81 o
  12   3  10      107.96      105.83     3.88 o
  13   3  10       25.20       30.75    11.75 <
  14   3  10       22.93       40.10    18.36 <
 -14   4  10      112.35      113.23     4.23 o
 -13   4  10       47.85       46.34     4.72 o
 -12   4  10       40.73       41.08     3.51 o
 -11   4  10      216.18      218.76     5.57 o
 -10   4  10      137.63      135.38     3.71 o
  -9   4  10       71.16       70.62     2.37 o
  -8   4  10      205.45      204.39     5.26 o
  -7   4  10       95.50       94.14     2.64 o
  -6   4  10       21.33       16.32     3.30 o
  -5   4  10      110.06      110.50     2.93 o
  -4   4  10      162.04      164.87     4.15 o
  -3   4  10      462.54      472.49    11.59 o
  -2   4  10      332.64      339.20     8.35 o
  -1   4  10       66.32       65.56     1.95 o
   0   4  10      244.59      249.90     6.17 o
   1   4  10      415.91      421.71    10.43 o
   2   4  10      425.88      434.62    10.69 o
   3   4  10       49.37       46.34     2.16 o
   4   4  10      194.70      192.33     4.99 o
   5   4  10       41.34       42.58     2.36 o
   6   4  10       47.25       45.08     2.51 o
   7   4  10        0.00        0.74    71.48 <
   8   4  10      132.46      128.19     3.70 o
   9   4  10      117.44      116.84     3.49 o
  10   4  10       71.38       72.30     2.98 o
  11   4  10       16.77       17.50    10.76 <
  12   4  10      170.32      168.80     4.80 o
  13   4  10      198.64      204.09     5.86 o
  14   4  10       77.03       76.08     5.76 o
 -14   5  10       87.09       87.15     4.17 o
 -13   5  10       24.48       23.03     8.24 <
 -12   5  10       59.05       59.14     3.52 o
 -11   5  10      240.96      238.56     6.29 o
 -10   5  10       84.75       83.26     2.95 o
  -9   5  10       27.41       28.11     4.21 o
  -8   5  10       22.98       21.60     4.58 <
  -7   5  10      305.44      310.73     7.71 o
  -6   5  10      137.53      143.80     3.60 o
  -5   5  10      235.82      243.22     5.98 o
  -4   5  10       93.78       95.71     2.59 o
  -3   5  10      299.22      308.64     7.53 o
  -2   5  10      148.57      147.75     3.83 o
  -1   5  10       53.78       52.14     1.89 o
   0   5  10      169.69      169.59     4.33 o
   1   5  10      191.48      190.27     4.88 o
   2   5  10      155.70      154.57     4.02 o
   3   5  10      133.27      136.65     3.52 o
   4   5  10       37.71       38.00     2.52 o
   5   5  10      496.43      507.38    12.45 o
   6   5  10       38.00       36.49     2.90 o
   7   5  10      133.30      132.68     3.60 o
   8   5  10      117.94      117.52     3.41 o
   9   5  10      259.34      261.56     6.68 o
  10   5  10       31.34       36.29     5.13 o
  11   5  10       76.68       77.41     3.42 o
  12   5  10       99.70       96.77     3.70 o
  13   5  10       39.41       22.47     5.88 o
 -14   6  10       24.16       21.97     9.75 <
 -13   6  10       82.29       82.65     3.53 o
 -12   6  10      129.24      127.34     3.92 o
 -11   6  10       55.75       51.61     3.58 o
 -10   6  10      115.16      115.12     3.55 o
  -9   6  10       88.79       91.99     3.00 o
  -8   6  10      217.83      221.99     5.63 o
  -7   6  10       98.64       96.07     2.88 o
  -6   6  10      131.41      131.55     3.54 o
  -5   6  10      192.79      192.74     4.96 o
  -4   6  10      157.32      154.20     4.09 o
  -3   6  10      165.57      163.46     4.26 o
  -2   6  10      211.67      215.33     5.37 o
  -1   6  10      109.08      106.41     2.95 o
   0   6  10      100.88       99.87     2.74 o
   1   6  10       35.11       33.32     2.27 o
   2   6  10       74.69       74.16     2.32 o
   3   6  10      200.96      202.36     5.13 o
   4   6  10      314.95      323.54     7.95 o
   5   6  10       18.82        9.43     5.46 <
   6   6  10      286.03      288.69     7.25 o
   7   6  10      200.64      199.83     5.21 o
   8   6  10      107.46      106.44     3.25 o
   9   6  10       11.42        4.24    13.27 <
  10   6  10      184.26      187.27     4.99 o
  11   6  10       25.30       28.34     7.33 <
  12   6  10       49.99       51.02     4.36 o
  13   6  10       70.59       66.33     6.33 o
 -14   7  10       43.44       39.71     7.15 o
 -13   7  10      193.27      189.56     5.28 o
 -12   7  10      112.10      114.11     3.71 o
 -11   7  10       93.85       91.02     3.42 o
 -10   7  10       73.59       75.75     3.20 o
  -9   7  10       41.62       37.66     3.72 o
  -8   7  10       53.28       53.13     2.98 o
  -7   7  10       10.68        4.83    10.19 <
  -6   7  10      108.34      109.99     3.07 o
  -5   7  10      323.41      330.21     8.17 o
  -4   7  10      193.31      190.83     4.98 o
  -3   7  10       74.07       71.95     2.30 o
  -2   7  10      282.09      288.47     7.11 o
  -1   7  10      562.59      580.83    14.10 o
   0   7  10       77.34       74.55     2.36 o
   1   7  10       61.23       60.96     2.26 o
   2   7  10       46.60       47.53     2.37 o
   3   7  10      323.71      333.14     8.17 o
   4   7  10       50.75       45.77     2.62 o
   5   7  10       33.94       35.57     3.30 o
   6   7  10       47.58       45.02     2.71 o
   7   7  10       57.20       54.99     2.95 o
   8   7  10       53.97       51.28     3.18 o
   9   7  10       54.30       48.56     3.54 o
  10   7  10        5.39        3.79    34.11 <
  11   7  10      230.15      237.12     6.08 o
  12   7  10       23.72       28.98    10.65 <
  13   7  10       66.45       67.67     7.18 o
 -13   8  10      138.46      136.55     4.22 o
 -12   8  10       90.82       90.91     3.44 o
 -11   8  10       65.29       63.86     3.62 o
 -10   8  10       57.45       52.69     3.54 o
  -9   8  10      367.88      374.86     9.36 o
  -8   8  10      144.74      141.45     3.99 o
  -7   8  10       91.83       94.86     2.93 o
  -6   8  10      124.95      125.50     3.50 o
  -5   8  10      255.89      256.91     6.55 o
  -4   8  10       50.86       49.27     2.53 o
  -3   8  10       50.44       52.26     2.23 o
  -2   8  10       58.38       57.40     2.12 o
  -1   8  10      171.79      174.43     4.44 o
   0   8  10      158.38      160.82     4.13 o
   1   8  10      135.03      134.32     3.59 o
   2   8  10       76.87       75.90     2.60 o
   3   8  10      210.14      209.33     5.39 o
   4   8  10      109.81      107.05     3.09 o
   5   8  10       16.43       10.92     6.42 <
   6   8  10       82.49       82.98     2.71 o
   7   8  10      225.37      229.44     5.87 o
   8   8  10      107.47      108.94     3.37 o
   9   8  10       53.58       52.37     3.71 o
  10   8  10       97.42       99.91     3.69 o
  11   8  10      148.15      145.74     4.57 o
  12   8  10       12.06        2.92    21.32 <
 -13   9  10       13.89       23.40    17.62 <
 -12   9  10       63.88       62.74     3.65 o
 -11   9  10      164.23      163.55     4.56 o
 -10   9  10      188.19      188.64     5.06 o
  -9   9  10       39.54       38.21     4.56 o
  -8   9  10      134.88      133.58     3.81 o
  -7   9  10      214.07      216.66     5.55 o
  -6   9  10      130.52      129.62     3.66 o
  -5   9  10       50.20       48.00     2.97 o
  -4   9  10      227.66      229.88     5.87 o
  -3   9  10        9.79       10.07    11.80 <
  -2   9  10      123.55      120.80     3.34 o
  -1   9  10      186.69      190.17     4.80 o
   0   9  10       89.78       87.83     2.66 o
   1   9  10      170.70      168.49     4.44 o
   2   9  10      210.37      213.58     5.41 o
   3   9  10      129.35      125.84     3.56 o
   4   9  10       90.32       89.12     2.73 o
   5   9  10       81.55       77.97     2.76 o
   6   9  10       92.01       90.04     3.02 o
   7   9  10       46.82       46.26     3.59 o
   8   9  10      150.49      149.28     4.26 o
   9   9  10       98.40       97.51     3.68 o
  10   9  10       26.43       13.03     9.37 <
  11   9  10      136.10      133.75     4.43 o
  12   9  10      128.91      128.02     7.34 o
 -12  10  10        0.00       10.70   110.31 <
 -11  10  10       98.48       97.38     3.51 o
 -10  10  10       30.14       29.26     5.83 <
  -9  10  10       49.58       46.86     3.68 o
  -8  10  10       40.91       40.95     3.74 o
  -7  10  10      134.30      134.81     3.76 o
  -6  10  10       49.61       48.62     3.33 o
  -5  10  10       60.48       62.42     3.06 o
  -4  10  10      145.55      145.40     3.98 o
  -3  10  10      403.58      413.64    10.18 o
  -2  10  10       41.03       41.12     2.78 o
  -1  10  10      102.94      102.16     2.95 o
   0  10  10       51.45       48.33     2.76 o
   1  10  10      384.26      391.99     9.69 o
   2  10  10       20.55       12.12     6.15 <
   3  10  10       63.40       67.56     2.90 o
   4  10  10      187.85      192.58     4.97 o
   5  10  10      160.60      160.48     4.33 o
   6  10  10      115.29      114.78     3.43 o
   7  10  10       14.30       12.89    11.75 <
   8  10  10       39.19       33.82     5.25 o
   9  10  10      185.63      187.24     5.27 o
  10  10  10       51.64       55.57     5.18 o
  11  10  10       40.22       43.83     8.75 <
 -12  11  10       39.52       39.71     9.91 <
 -11  11  10      129.60      128.07     3.97 o
 -10  11  10       78.74       78.45     3.59 o
  -9  11  10       17.43       28.04    11.40 <
  -8  11  10       64.60       60.92     3.69 o
  -7  11  10      151.87      152.98     4.38 o
  -6  11  10      206.95      203.35     5.55 o
  -5  11  10       25.19        7.62     6.71 <
  -4  11  10       74.92       71.74     3.23 o
  -3  11  10      155.40      152.59     4.31 o
  -2  11  10       22.42       18.01     6.83 <
  -1  11  10       26.52       27.48     4.67 <
   0  11  10       62.91       65.31     2.87 o
   1  11  10       89.11       88.49     2.98 o
   2  11  10      198.01      201.14     5.18 o
   3  11  10      111.68      110.62     3.47 o
   4  11  10      193.15      194.68     5.15 o
   5  11  10      258.72      263.43     6.74 o
   6  11  10      188.62      187.92     5.09 o
   7  11  10       36.20       28.28     5.50 o
   8  11  10      142.03      139.03     4.44 o
   9  11  10      134.75      133.52     4.40 o
  10  11  10       14.09       12.27    24.05 <
 -11  12  10       22.45       30.54    24.76 <
 -10  12  10        1.22       17.74   118.05 <
  -9  12  10       87.08       83.12     4.35 o
  -8  12  10       20.10       17.97    12.59 <
  -7  12  10       66.71       68.96     3.89 o
  -6  12  10      124.27      121.42     3.94 o
  -5  12  10       97.30       93.92     3.42 o
  -4  12  10       74.90       72.82     3.30 o
  -3  12  10      195.65      196.36     5.23 o
  -2  12  10      145.52      140.34     4.14 o
  -1  12  10       32.03       25.34     4.31 o
   0  12  10      194.98      197.23     5.10 o
   1  12  10       18.43       13.99     8.67 <
   2  12  10       66.41       66.72     3.29 o
   3  12  10      167.08      165.82     4.66 o
   4  12  10       96.09       91.96     3.57 o
   5  12  10       13.92        3.62    15.11 <
   6  12  10       64.69       71.33     4.65 o
   7  12  10      182.94      184.41     5.35 o
   8  12  10       31.54       37.83     8.76 <
   9  12  10       37.99       45.94    11.77 <
  -9  13  10       31.95       23.42    23.74 <
  -8  13  10      137.06      136.16     4.97 o
  -7  13  10      102.36      100.47     4.05 o
  -6  13  10      122.07      124.02     4.20 o
  -5  13  10      199.62      199.48     5.45 o
  -4  13  10       22.77       20.90     8.92 <
  -3  13  10       48.33       49.50     4.54 o
  -2  13  10       14.05       15.97    14.72 <
  -1  13  10      228.88      227.57     6.07 o
   0  13  10      186.40      186.25     4.95 o
   1  13  10       31.64       30.52     5.47 <
   2  13  10       21.96       30.50     8.38 <
   3  13  10      150.04      150.54     4.36 o
   4  13  10      126.22      129.49     4.12 o
   5  13  10        7.22        1.00    41.14 <
   6  13  10       72.23       71.62     4.50 o
   7  13  10       60.83       60.35     5.18 o
  -7  14  10       16.41       21.12    18.65 <
  -6  14  10      136.44      136.59     4.47 o
  -5  14  10      109.08      105.69     4.16 o
  -4  14  10       39.09       38.35     5.86 o
  -3  14  10      110.99      112.93     3.86 o
  -2  14  10       39.13       38.09     5.74 o
  -1  14  10       39.30       45.44     5.66 o
   0  14  10       69.20       66.49     3.18 o
   1  14  10       26.82       26.97     6.98 <
   2  14  10      151.34      151.44     4.33 o
   3  14  10       95.50       98.49     3.85 o
   4  14  10       92.60       92.05     4.35 o
   5  14  10       30.47       28.43     9.00 <
   6  14  10       71.83       74.60     4.78 o
   7  14  10       88.03       94.48     8.53 o
  -6  15  10       46.67       53.98    11.09 <
  -5  15  10       13.27        6.69    21.39 <
  -4  15  10      134.17      132.46     4.27 o
  -3  15  10       22.98        2.80    10.36 <
  -2  15  10      119.59      116.12     4.03 o
  -1  15  10       50.37       48.63     5.01 o
   0  15  10      176.33      176.45     4.99 o
   1  15  10       82.15       79.89     3.74 o
   2  15  10      148.12      149.51     4.75 o
   3  15  10       54.69       53.69     5.53 o
   4  15  10       55.89       54.49     5.38 o
  -4  16  10      163.02      165.45     6.96 o
  -3  16  10       52.74       56.74    11.33 <
  -2  16  10       31.23       36.17    10.35 <
  -1  16  10       24.68       24.95    12.99 <
   0  16  10       65.79       61.57     5.65 o
   1  16  10      145.71      142.72     4.95 o
   2  16  10      105.97      106.51     7.19 o
 -15   0  11      104.47      102.57     4.17 o
 -13   0  11       66.75       65.90     4.11 o
 -11   0  11      164.77      163.93     4.70 o
  -9   0  11      241.05      242.19     6.28 o
  -7   0  11      139.95      138.73     3.85 o
  -5   0  11      573.82      591.60    14.38 o
  -3   0  11      282.25      287.79     7.13 o
  -1   0  11       68.85       68.89     2.30 o
   1   0  11      177.32      177.09     4.60 o
   3   0  11      424.28      440.86    10.68 o
   5   0  11      466.40      476.04    11.75 o
   7   0  11      227.80      226.45     5.91 o
   9   0  11      312.24      318.78     8.04 o
  11   0  11      132.44      131.32     4.59 o
  13   0  11       44.25       17.84     7.81 <
 -15   1  11      138.60      141.01     4.05 o
 -14   1  11       76.15       76.52     3.23 o
 -13   1  11      202.81      206.34     5.36 o
 -12   1  11       12.93       10.40    11.23 <
 -11   1  11      152.71      154.58     4.16 o
 -10   1  11       27.21       24.85     4.10 o
  -9   1  11      130.82      132.17     3.58 o
  -8   1  11       88.31       85.50     2.65 o
  -7   1  11       98.40       97.31     2.69 o
  -6   1  11       14.65        8.99     4.51 <
  -5   1  11       48.42       47.71     1.84 o
  -4   1  11      201.03      203.30     5.08 o
  -3   1  11      358.59      363.45     8.99 o
  -2   1  11      347.35      358.70     8.71 o
  -1   1  11       86.17       85.37     2.37 o
   0   1  11       80.35       77.55     2.26 o
   1   1  11      241.97      248.02     6.10 o
   2   1  11      301.43      306.70     7.58 o
   3   1  11      282.73      286.83     7.13 o
   4   1  11      181.59      183.93     4.65 o
   5   1  11      109.26      111.51     3.03 o
   6   1  11       67.44       66.56     2.34 o
   7   1  11      109.08      111.38     3.05 o
   8   1  11      102.77      103.47     3.06 o
   9   1  11       31.82       29.70     4.28 o
  10   1  11      206.66      208.40     5.43 o
  11   1  11       18.25       26.45     9.60 <
  12   1  11       27.05       20.81     8.09 <
  13   1  11      115.13      116.73     4.68 o
 -15   2  11      103.70      100.77     3.97 o
 -14   2  11       49.56       51.89     3.83 o
 -13   2  11       77.89       77.54     3.12 o
 -12   2  11       93.08       92.14     3.12 o
 -11   2  11      168.26      171.20     4.51 o
 -10   2  11      288.38      298.62     7.33 o
  -9   2  11       27.17       23.17     3.66 o
  -8   2  11      152.85      152.86     4.01 o
  -7   2  11       80.48       77.98     2.36 o
  -6   2  11      227.38      228.85     5.76 o
  -5   2  11      189.31      188.88     4.81 o
  -4   2  11      229.06      234.92     5.78 o
  -3   2  11      223.54      223.78     5.63 o
  -2   2  11       49.83       46.93     1.74 o
  -1   2  11      435.51      441.71    10.91 o
   0   2  11       38.84       36.47     1.86 o
   1   2  11      346.65      357.73     8.70 o
   2   2  11       29.20       21.96     2.50 o
   3   2  11      251.27      258.91     6.35 o
   4   2  11       49.67       54.28     2.10 o
   5   2  11      119.55      118.52     3.22 o
   6   2  11      150.12      155.56     3.96 o
   7   2  11       69.11       66.47     2.47 o
   8   2  11       34.49       34.21     3.52 o
   9   2  11       20.39       12.98     7.08 <
  10   2  11      148.14      144.26     4.13 o
  11   2  11      174.66      173.99     4.78 o
  12   2  11      147.05      142.32     4.46 o
  13   2  11        7.33        8.68    51.26 <
 -15   3  11       37.65       38.00     8.51 <
 -14   3  11       20.76       17.23     8.14 <
 -13   3  11       76.67       76.20     3.09 o
 -12   3  11       90.79       90.16     3.10 o
 -11   3  11      274.16      277.49     7.02 o
 -10   3  11       28.49       28.51     3.82 o
  -9   3  11      318.65      326.14     8.05 o
  -8   3  11      207.92      207.93     5.31 o
  -7   3  11      227.47      230.51     5.77 o
  -6   3  11       10.23        3.78     7.20 <
  -5   3  11      312.63      318.26     7.86 o
  -4   3  11       79.10       80.60     2.28 o
  -3   3  11       50.67       49.41     1.84 o
  -2   3  11      192.74      193.09     4.88 o
  -1   3  11      190.47      193.04     4.83 o
   0   3  11       78.44       76.29     2.21 o
   1   3  11       72.61       70.26     2.12 o
   2   3  11      171.85      171.41     4.39 o
   3   3  11      237.26      239.02     6.01 o
   4   3  11       52.51       57.08     2.17 o
   5   3  11      185.84      186.38     4.77 o
   6   3  11       41.32       38.48     2.75 o
   7   3  11      245.96      246.68     6.28 o
   8   3  11      153.36      155.91     4.15 o
   9   3  11      231.01      234.31     6.00 o
  10   3  11       89.56       85.14     3.19 o
  11   3  11      139.75      138.10     4.00 o
  12   3  11       58.74       56.58     4.44 o
  13   3  11       72.93       65.84     5.28 o
 -14   4  11       20.93       17.17    11.90 <
 -13   4  11       87.27       88.77     4.06 o
 -12   4  11      208.15      210.03     5.62 o
 -11   4  11      149.78      150.54     4.06 o
 -10   4  11      113.29      111.94     3.25 o
  -9   4  11       44.98       43.29     2.62 o
  -8   4  11       54.55       52.04     2.39 o
  -7   4  11      130.13      125.05     3.45 o
  -6   4  11       51.94       48.00     2.12 o
  -5   4  11       28.72       25.90     2.60 o
  -4   4  11      322.11      330.18     8.10 o
  -3   4  11      144.31      143.87     3.72 o
  -2   4  11       75.54       71.77     2.21 o
  -1   4  11      204.75      206.52     5.18 o
   0   4  11      307.25      309.88     7.72 o
   1   4  11      218.54      221.98     5.53 o
   2   4  11       36.37       33.97     2.24 o
   3   4  11      257.20      264.15     6.51 o
   4   4  11      181.51      182.45     4.67 o
   5   4  11       33.57       34.85     2.93 o
   6   4  11        6.63        4.51    15.70 <
   7   4  11       29.98       31.96     3.73 o
   8   4  11       70.50       71.58     2.99 o
   9   4  11       26.82       28.53     6.33 <
  10   4  11       24.10       25.31     6.72 <
  11   4  11      123.79      122.14     3.89 o
  12   4  11      179.27      180.05     5.10 o
  13   4  11       17.46       18.58    16.04 <
 -14   5  11       89.51       92.03     4.27 o
 -13   5  11      130.10      125.81     4.35 o
 -12   5  11       30.36       31.81     5.79 <
 -11   5  11       12.22        8.12    14.77 <
 -10   5  11       48.56       47.10     3.23 o
  -9   5  11       67.35       60.04     2.72 o
  -8   5  11      234.20      233.42     6.02 o
  -7   5  11       47.49       42.18     2.40 o
  -6   5  11       74.24       70.68     2.34 o
  -5   5  11       94.23       91.73     2.66 o
  -4   5  11      394.28      406.08     9.90 o
  -3   5  11      195.00      197.30     4.96 o
  -2   5  11       84.17       88.14     2.39 o
  -1   5  11      308.61      314.79     7.77 o
   0   5  11       85.77       84.24     2.41 o
   1   5  11      249.20      251.36     6.29 o
   2   5  11      134.28      133.64     3.54 o
   3   5  11      236.20      237.72     6.00 o
   4   5  11      390.58      404.14     9.82 o
   5   5  11      103.57      104.07     2.94 o
   6   5  11       96.35       98.34     2.86 o
   7   5  11        0.00        1.54    74.28 <
   8   5  11      224.62      228.16     5.83 o
   9   5  11       99.82       98.76     3.28 o
  10   5  11      106.25      104.38     3.41 o
  11   5  11       61.57       61.80     3.64 o
  12   5  11        7.63       11.00    29.62 <
  13   5  11      122.96      123.07     4.37 o
 -13   6  11       34.32       36.33     5.98 <
 -12   6  11      103.96      100.33     3.59 o
 -11   6  11       53.01       54.81     3.73 o
 -10   6  11      150.12      147.98     4.23 o
  -9   6  11      112.90      111.86     3.40 o
  -8   6  11      111.25      114.24     3.25 o
  -7   6  11      148.94      145.08     3.99 o
  -6   6  11      274.95      279.29     6.97 o
  -5   6  11      157.86      160.96     4.14 o
  -4   6  11      223.39      229.35     5.69 o
  -3   6  11      259.07      265.14     6.56 o
  -2   6  11      142.31      141.45     3.72 o
  -1   6  11      108.34      107.76     2.98 o
   0   6  11      160.24      161.52     4.14 o
   1   6  11       77.46       77.83     2.33 o
   2   6  11      104.56      102.92     2.88 o
   3   6  11      268.03      273.22     6.79 o
   4   6  11       78.07       78.73     2.56 o
   5   6  11      212.86      214.85     5.46 o
   6   6  11      342.54      347.96     8.65 o
   7   6  11      124.25      127.49     3.47 o
   8   6  11       66.84       61.91     2.97 o
   9   6  11      190.96      192.83     5.09 o
  10   6  11      107.66      111.50     3.45 o
  11   6  11        0.00        4.80   104.34 <
  12   6  11       91.40       91.30     3.62 o
  13   6  11       49.56       47.44     7.05 o
 -14   7  11      203.34      206.27     7.48 o
 -13   7  11       42.98       47.71     4.97 o
 -12   7  11       45.60       41.18     4.48 o
 -11   7  11      143.57      144.23     4.17 o
 -10   7  11      168.07      167.61     4.64 o
  -9   7  11       81.15       82.53     3.04 o
  -8   7  11       36.94       35.07     3.83 o
  -7   7  11       10.61        6.59    11.21 <
  -6   7  11       48.98       39.94     2.65 o
  -5   7  11       87.18       89.41     2.67 o
  -4   7  11       15.19       11.12     6.44 <
  -3   7  11      178.56      180.16     4.62 o
  -2   7  11      366.04      373.69     9.21 o
  -1   7  11       15.46       12.28     5.70 <
   0   7  11       92.03       90.37     2.68 o
   1   7  11       15.39       19.02     6.38 <
   2   7  11      325.95      330.68     8.23 o
   3   7  11       41.02       42.08     2.92 o
   4   7  11       85.96       83.92     2.68 o
   5   7  11       30.66       29.54     3.70 o
   6   7  11       47.05       43.20     2.69 o
   7   7  11       58.43       58.76     3.03 o
   8   7  11       11.37       19.64    12.84 <
   9   7  11       49.91       51.92     3.57 o
  10   7  11      129.16      130.41     3.94 o
  11   7  11       68.29       63.97     3.73 o
  12   7  11       19.33       14.57    12.07 <
 -13   8  11       90.54       92.00     3.67 o
 -12   8  11       24.80       20.13     7.98 <
 -11   8  11       21.26       12.11     8.71 <
 -10   8  11      286.66      295.29     7.40 o
  -9   8  11       51.15       48.24     3.71 o
  -8   8  11       36.34       36.59     3.95 o
  -7   8  11      185.17      185.64     4.87 o
  -6   8  11      311.17      319.43     7.90 o
  -5   8  11       77.63       78.39     2.73 o
  -4   8  11       13.49       16.40     8.17 <
  -3   8  11      144.48      142.57     3.83 o
  -2   8  11       69.32       70.41     2.38 o
  -1   8  11      135.41      135.96     3.63 o
   0   8  11      143.79      145.65     3.80 o
   1   8  11       19.04       10.03     5.35 <
   2   8  11      136.97      138.26     3.70 o
   3   8  11       75.44       74.78     2.67 o
   4   8  11       73.49       69.16     2.53 o
   5   8  11       16.92       12.00     6.45 <
   6   8  11      252.65      256.11     6.46 o
   7   8  11       28.31       27.91     5.43 <
   8   8  11       52.06       54.25     3.49 o
   9   8  11       41.66       43.38     4.64 o
  10   8  11      189.84      189.22     5.17 o
  11   8  11       39.57       31.71     6.59 o
  12   8  11       25.99       15.57    22.58 <
 -12   9  11      122.01      120.78     3.84 o
 -11   9  11      107.44      108.76     3.58 o
 -10   9  11       48.25       46.97     4.02 o
  -9   9  11       95.67       96.61     3.39 o
  -8   9  11      299.25      305.47     7.65 o
  -7   9  11       42.46       39.59     3.40 o
  -6   9  11       48.91       48.51     3.09 o
  -5   9  11      216.91      221.65     5.63 o
  -4   9  11       94.37       93.55     3.10 o
  -3   9  11      148.14      147.38     4.03 o
  -2   9  11      162.98      160.72     4.28 o
  -1   9  11      132.02      133.19     3.55 o
   0   9  11       14.53        4.40     6.84 <
   1   9  11      160.81      160.39     4.22 o
   2   9  11      261.11      267.14     6.65 o
   3   9  11       22.41       19.10     5.23 <
   4   9  11      114.39      111.44     3.29 o
   5   9  11      101.73      102.70     3.01 o
   6   9  11       16.68       20.00     8.64 <
   7   9  11       85.09       85.82     3.26 o
   8   9  11      194.44      195.96     5.24 o
   9   9  11        7.60       17.40    26.36 <
  10   9  11        6.11       18.31    42.94 <
  11   9  11      137.19      134.52     4.48 o
 -12  10  11      171.87      176.75     5.16 o
 -11  10  11       45.22       44.99     4.44 o
 -10  10  11       13.63        6.73    13.12 <
  -9  10  11        0.00       11.65    91.71 <
  -8  10  11      123.70      124.64     3.64 o
  -7  10  11       25.04       21.62     5.83 <
  -6  10  11       28.06       26.59     5.37 <
  -5  10  11      124.17      122.77     3.64 o
  -4  10  11      178.83      178.09     4.79 o
  -3  10  11      108.20      108.25     3.33 o
  -2  10  11       56.09       49.96     2.88 o
  -1  10  11       65.84       62.76     2.47 o
   0  10  11      314.79      318.98     7.97 o
   1  10  11       39.76       34.51     3.32 o
   2  10  11      106.36      103.53     3.16 o
   3  10  11      102.41      100.55     3.23 o
   4  10  11      160.00      161.21     4.37 o
   5  10  11      135.39      136.59     3.88 o
   6  10  11       85.85       88.34     3.17 o
   7  10  11       19.41       11.96     9.24 <
   8  10  11       28.06       28.87     7.15 <
   9  10  11       67.43       71.25     4.43 o
  10  10  11        0.00        6.98   120.23 <
 -11  11  11       37.45       43.59     6.69 <
 -10  11  11       48.17       44.69     4.61 o
  -9  11  11       24.80       26.91     8.09 <
  -8  11  11      246.24      247.11     6.43 o
  -7  11  11       95.10       90.47     3.36 o
  -6  11  11      103.36       98.68     3.63 o
  -5  11  11      149.38      147.08     4.32 o
  -4  11  11      201.59      204.52     5.43 o
  -3  11  11      158.17      160.02     4.47 o
  -2  11  11       14.76       20.99    12.46 <
  -1  11  11      137.77      136.09     3.80 o
   0  11  11       25.25       10.71     5.62 <
   1  11  11      138.02      139.22     3.81 o
   2  11  11       33.04       34.02     4.65 o
   3  11  11       30.97       30.80     5.02 o
   4  11  11      277.43      281.57     7.13 o
   5  11  11      129.96      127.52     3.89 o
   6  11  11       69.95       65.90     3.43 o
   7  11  11      152.03      152.90     4.58 o
   8  11  11      203.26      200.65     5.66 o
   9  11  11       38.62       38.35     6.67 <
 -10  12  11       57.08       47.98     9.03 o
  -9  12  11       26.95       21.21     9.85 <
  -8  12  11       29.13       27.56     8.83 <
  -7  12  11       83.32       86.16     3.73 o
  -6  12  11      180.68      179.67     5.03 o
  -5  12  11      120.11      115.69     3.89 o
  -4  12  11       65.64       62.34     3.90 o
  -3  12  11      182.52      181.87     5.02 o
  -2  12  11      176.41      176.90     4.90 o
  -1  12  11      146.74      145.55     4.12 o
   0  12  11        6.83       13.73    20.93 <
   1  12  11      186.71      188.67     4.95 o
   2  12  11       58.48       55.30     3.57 o
   3  12  11      146.18      152.61     4.21 o
   4  12  11       57.01       54.57     3.68 o
   5  12  11       23.15       23.43     7.91 <
   6  12  11      163.10      161.41     4.68 o
   7  12  11        5.31        2.97    51.47 <
   8  12  11       70.46       73.38     5.39 o
   9  12  11       93.98      101.79     8.24 o
  -8  13  11       68.49       63.22     5.77 o
  -7  13  11       23.76       25.50    11.28 <
  -6  13  11      105.96      104.76     4.11 o
  -5  13  11       94.27       97.71     4.06 o
  -4  13  11       44.44       42.10     5.80 o
  -3  13  11       79.50       76.73     4.12 o
  -2  13  11      217.35      214.07     5.93 o
  -1  13  11       61.38       62.54     4.01 o
   0  13  11       95.71       92.38     3.22 o
   1  13  11       65.01       59.93     3.26 o
   2  13  11      123.21      122.85     3.81 o
   3  13  11       91.08       88.60     3.44 o
   4  13  11       91.30       92.28     3.49 o
   5  13  11       41.61       35.05     5.92 o
   6  13  11       60.33       62.24     4.66 o
   7  13  11       22.14       23.43    27.89 <
  -7  14  11      179.13      176.20     6.38 o
  -6  14  11      142.67      142.05     4.60 o
  -5  14  11       45.87       40.36     6.00 o
  -4  14  11       15.78       11.38    16.30 <
  -3  14  11       54.26       51.37     5.08 o
  -2  14  11       31.99       42.03     7.74 <
  -1  14  11       18.37       21.83    12.28 <
   0  14  11        0.00        3.23    99.65 <
   1  14  11       93.20       93.06     3.37 o
   2  14  11       65.19       68.85     3.66 o
   3  14  11       40.16       40.42     5.29 o
   4  14  11       23.35       22.26    10.54 <
   5  14  11       67.08       72.53     4.52 o
   6  14  11      152.71      156.06     5.89 o
  -5  15  11       84.26       96.29    10.42 o
  -4  15  11       45.80       52.12     6.51 o
  -3  15  11      147.08      142.03     4.63 o
  -2  15  11       30.40       27.97     8.75 <
  -1  15  11      190.63      193.14     5.44 o
   0  15  11       29.45       17.52     8.24 <
   1  15  11      167.09      163.95     4.64 o
   2  15  11       38.22       30.15     6.02 o
   3  15  11       95.61       91.29     4.73 o
   0  16  11      154.54      159.50     6.90 o
 -14   0  12       78.78       75.97     4.20 o
 -12   0  12      148.73      151.49     4.50 o
 -10   0  12       14.46       19.05    12.33 <
  -8   0  12      385.90      396.76     9.80 o
  -6   0  12      261.89      261.84     6.67 o
  -4   0  12      546.56      563.97    13.70 o
  -2   0  12      120.14      118.87     3.24 o
   0   0  12      224.19      227.88     5.73 o
   2   0  12       95.13       89.56     2.91 o
   4   0  12      369.10      378.82     9.32 o
   6   0  12       37.37       37.34     3.76 o
   8   0  12      276.57      279.21     7.15 o
  10   0  12       43.21       41.03     5.82 o
  12   0  12       94.58       93.29     4.13 o
 -15   1  12       70.91       77.93     5.20 o
 -14   1  12      121.37      121.96     3.71 o
 -13   1  12       41.67       42.75     4.11 o
 -12   1  12      157.14      159.24     4.31 o
 -11   1  12      166.54      168.46     4.49 o
 -10   1  12       74.13       72.54     2.71 o
  -9   1  12       70.78       68.19     2.60 o
  -8   1  12       45.71       43.95     2.62 o
  -7   1  12       47.00       46.85     2.08 o
  -6   1  12       24.48       18.59     2.96 o
  -5   1  12      172.86      175.18     4.42 o
  -4   1  12      377.59      389.24     9.47 o
  -3   1  12      228.61      230.61     5.77 o
  -2   1  12       87.65       85.61     2.40 o
  -1   1  12      125.92      126.26     3.28 o
   0   1  12      228.29      226.54     5.77 o
   1   1  12      397.71      406.69     9.98 o
   2   1  12      161.74      161.64     4.16 o
   3   1  12      398.92      410.56    10.01 o
   4   1  12       98.79       96.02     2.76 o
   5   1  12       42.53       37.81     2.51 o
   6   1  12      198.56      198.45     5.10 o
   7   1  12      122.36      118.58     3.33 o
   8   1  12       85.01       86.71     2.77 o
   9   1  12       93.80       95.50     3.08 o
  10   1  12       38.29       40.51     4.41 o
  11   1  12       46.11       44.01     4.22 o
  12   1  12      175.80      178.02     4.92 o
  13   1  12       34.29       30.65     7.96 <
 -15   2  12       33.82       36.85     8.17 <
 -14   2  12      131.12      134.78     3.87 o
 -13   2  12      115.28      115.85     3.54 o
 -12   2  12      129.96      132.24     3.75 o
 -11   2  12      237.48      240.43     6.14 o
 -10   2  12       85.99       83.89     2.86 o
  -9   2  12       66.55       66.67     2.61 o
  -8   2  12      132.01      129.93     3.54 o
  -7   2  12      204.52      208.78     5.21 o
  -6   2  12      123.19      122.00     3.26 o
  -5   2  12      138.49      135.11     3.60 o
  -4   2  12       23.35       20.05     3.04 o
  -3   2  12       50.89       48.54     1.79 o
  -2   2  12      310.22      314.95     7.79 o
  -1   2  12       44.49       44.43     1.87 o
   0   2  12      117.95      115.75     3.10 o
   1   2  12      170.29      167.28     4.35 o
   2   2  12      286.57      290.65     7.22 o
   3   2  12       60.38       60.79     2.14 o
   4   2  12      158.48      160.35     4.10 o
   5   2  12      217.46      220.39     5.55 o
   6   2  12       42.49       40.49     2.77 o
   7   2  12        0.00        4.26    71.59 <
   8   2  12       52.13       49.83     2.93 o
   9   2  12      245.08      245.41     6.32 o
  10   2  12      126.53      125.61     3.74 o
  11   2  12       87.34       86.06     3.39 o
  12   2  12       73.11       73.54     4.02 o
  13   2  12        0.00        5.65   140.37 <
 -14   3  12       29.72       30.22     6.26 <
 -13   3  12        8.88       21.30    18.36 <
 -12   3  12       85.77       85.18     3.06 o
 -11   3  12       70.39       66.16     2.88 o
 -10   3  12      332.33      337.99     8.42 o
  -9   3  12      127.44      126.01     3.47 o
  -8   3  12      134.38      135.50     3.58 o
  -7   3  12       69.43       66.14     2.26 o
  -6   3  12      446.23      460.61    11.20 o
  -5   3  12      182.54      178.32     4.66 o
  -4   3  12       67.80       66.29     2.14 o
  -3   3  12       51.42       50.17     1.93 o
  -2   3  12      192.61      193.31     4.88 o
  -1   3  12      140.14      143.02     3.61 o
   0   3  12      101.65      101.39     2.72 o
   1   3  12      229.49      232.03     5.80 o
   2   3  12       58.54       57.80     2.05 o
   3   3  12       24.91       22.10     3.36 o
   4   3  12       69.22       66.02     2.26 o
   5   3  12      107.09      105.92     2.97 o
   6   3  12      243.33      243.31     6.21 o
   7   3  12       74.20       69.66     2.56 o
   8   3  12      121.10      123.51     3.46 o
   9   3  12       85.89       79.16     3.16 o
  10   3  12      263.19      266.02     6.79 o
  11   3  12       83.41       83.29     3.26 o
  12   3  12       49.56       44.86     4.88 o
  13   3  12       17.07       17.64    16.76 <
 -14   4  12       24.41       22.10    10.67 <
 -13   4  12      241.49      242.52     6.43 o
 -12   4  12       99.26       94.64     3.66 o
 -11   4  12       84.38       84.84     3.08 o
 -10   4  12       20.37       17.50     5.93 <
  -9   4  12       67.22       65.22     2.52 o
  -8   4  12      156.10      158.76     4.10 o
  -7   4  12       25.87       25.39     3.35 o
  -6   4  12       12.37       11.17     6.79 <
  -5   4  12      174.52      175.02     4.49 o
  -4   4  12      179.99      182.89     4.61 o
  -3   4  12      125.45      124.44     3.29 o
  -2   4  12      264.63      266.84     6.67 o
  -1   4  12      281.64      287.71     7.10 o
   0   4  12      189.45      189.29     4.82 o
   1   4  12      137.96      135.75     3.58 o
   2   4  12      225.92      230.29     5.72 o
   3   4  12      269.20      275.08     6.80 o
   4   4  12       52.63       48.72     2.29 o
   5   4  12      109.97      111.73     3.03 o
   6   4  12       42.96       42.41     2.71 o
   7   4  12       41.05       39.44     3.16 o
   8   4  12       17.26        9.84     8.65 <
   9   4  12       44.60       41.95     3.89 o
  10   4  12      164.26      166.47     4.51 o
  11   4  12      141.92      145.17     4.06 o
  12   4  12       18.78       19.19    12.49 <
  13   4  12       69.90       72.03     4.59 o
 -13   5  12       52.88       55.93     5.17 o
 -12   5  12      136.34      135.02     4.20 o
 -11   5  12        9.73        5.98    16.00 <
 -10   5  12      102.28       99.69     3.24 o
  -9   5  12      209.77      209.05     5.46 o
  -8   5  12       66.15       61.69     2.73 o
  -7   5  12       19.43       17.62     5.13 <
  -6   5  12       43.02       42.19     2.64 o
  -5   5  12      340.50      343.13     8.57 o
  -4   5  12      205.20      208.27     5.23 o
  -3   5  12       84.99       80.27     2.46 o
  -2   5  12       42.26       40.77     2.13 o
  -1   5  12       70.13       67.53     2.23 o
   0   5  12      340.38      349.50     8.56 o
   1   5  12       43.71       42.53     2.07 o
   2   5  12       23.03       17.47     3.62 o
   3   5  12      331.80      336.75     8.36 o
   4   5  12      185.32      184.69     4.78 o
   5   5  12      180.00      182.92     4.65 o
   6   5  12       14.28        4.40     7.81 <
   7   5  12      258.89      260.30     6.61 o
   8   5  12       25.08       19.55     6.33 <
   9   5  12      110.72      112.25     3.55 o
  10   5  12        3.36       20.29    54.10 <
  11   5  12      121.79      120.66     3.96 o
  12   5  12      121.25      121.65     4.16 o
  13   5  12        0.00        9.69   173.23 <
 -13   6  12      183.20      180.36     5.18 o
 -12   6  12       54.38       53.54     3.88 o
 -11   6  12        0.00       16.92    93.27 <
 -10   6  12      136.26      133.49     3.98 o
  -9   6  12       77.84       78.45     3.01 o
  -8   6  12      197.65      201.40     5.17 o
  -7   6  12      231.22      232.25     5.94 o
  -6   6  12      199.38      200.67     5.13 o
  -5   6  12       20.17        9.86     5.16 <
  -4   6  12      304.58      310.29     7.70 o
  -3   6  12      307.94      311.03     7.78 o
  -2   6  12      107.22      102.44     2.95 o
  -1   6  12      142.00      144.25     3.75 o
   0   6  12      106.84      110.04     2.99 o
   1   6  12       22.28       21.63     3.93 <
   2   6  12      234.45      239.41     5.96 o
   3   6  12      179.06      176.27     4.64 o
   4   6  12      280.99      284.87     7.12 o
   5   6  12       84.82       80.36     2.68 o
   6   6  12       50.48       46.86     2.83 o
   7   6  12      148.92      146.39     4.02 o
   8   6  12      215.77      220.10     5.67 o
   9   6  12      102.36      106.40     3.45 o
  10   6  12       44.48       51.07     4.47 o
  11   6  12       27.17       23.45     8.64 <
  12   6  12       53.23       55.09     4.91 o
 -13   7  12       41.14       39.12     5.34 o
 -12   7  12      116.54      112.64     3.81 o
 -11   7  12      170.85      172.39     4.75 o
 -10   7  12       94.86       88.15     3.41 o
  -9   7  12        9.88       14.32    14.73 <
  -8   7  12       53.31       56.28     3.24 o
  -7   7  12       23.26       27.15     5.31 <
  -6   7  12       24.66       18.34     4.55 <
  -5   7  12       18.10       16.35     5.95 <
  -4   7  12      134.44      134.11     3.63 o
  -3   7  12      311.77      318.10     7.88 o
  -2   7  12       84.24       82.31     2.53 o
  -1   7  12      100.09       97.89     2.86 o
   0   7  12       60.65       59.11     2.38 o
   1   7  12      406.39      412.97    10.23 o
   2   7  12       78.34       76.48     2.66 o
   3   7  12      111.70      109.57     3.18 o
   4   7  12       17.97       25.64     6.24 <
   5   7  12      112.74      112.61     3.27 o
   6   7  12       10.17        8.81    11.81 <
   7   7  12        0.00        5.32    86.23 <
   8   7  12       32.50       33.67     4.72 o
   9   7  12      122.75      119.04     3.72 o
  10   7  12       54.45       53.02     3.85 o
  11   7  12       82.30       77.78     3.62 o
  12   7  12       54.02       57.85     7.70 o
 -13   8  12        0.00       11.31   143.72 <
 -12   8  12       31.59       27.62     6.37 <
 -11   8  12      216.37      218.64     5.78 o
 -10   8  12       96.92      100.43     3.45 o
  -9   8  12      111.24      114.50     3.58 o
  -8   8  12       80.36       79.35     3.12 o
  -7   8  12      285.39      293.06     7.28 o
  -6   8  12       58.23       61.21     2.92 o
  -5   8  12      161.36      164.05     4.32 o
  -4   8  12       41.86       46.11     2.80 o
  -3   8  12      149.87      149.21     3.97 o
  -2   8  12      124.94      122.97     3.40 o
  -1   8  12      107.01      107.58     3.05 o
   0   8  12       48.33       46.78     2.62 o
   1   8  12        5.74       11.31    19.92 <
   2   8  12      167.22      169.49     4.40 o
   3   8  12      158.41      161.01     4.23 o
   4   8  12       59.88       60.05     2.66 o
   5   8  12      161.18      163.16     4.27 o
   6   8  12      129.88      130.09     3.62 o
   7   8  12       98.04       98.54     3.29 o
   8   8  12       22.29       20.49     7.64 <
   9   8  12      228.63      228.89     6.05 o
  10   8  12       21.12       15.66    10.92 <
  11   8  12       81.41       79.82     3.88 o
 -12   9  12      149.69      149.05     4.44 o
 -11   9  12       95.68       97.53     3.57 o
 -10   9  12       68.45       71.36     3.54 o
  -9   9  12      165.43      162.02     4.62 o
  -8   9  12       66.09       68.25     3.18 o
  -7   9  12      153.90      151.44     4.20 o
  -6   9  12       72.05       75.46     2.86 o
  -5   9  12      177.45      177.79     4.70 o
  -4   9  12      107.34      103.66     3.34 o
  -3   9  12      101.32      103.65     3.14 o
  -2   9  12       96.16       96.80     3.00 o
  -1   9  12       65.05       60.49     2.49 o
   0   9  12      160.31      158.04     4.24 o
   1   9  12      196.42      198.99     5.09 o
   2   9  12       26.60       29.44     4.48 o
   3   9  12       21.07       20.81     5.78 <
   4   9  12      198.59      200.01     5.18 o
   5   9  12       77.87       78.59     2.80 o
   6   9  12       93.94       91.36     3.08 o
   7   9  12      144.81      146.66     4.17 o
   8   9  12       87.54       86.23     3.49 o
   9   9  12       50.51       45.00     4.42 o
  10   9  12       97.34       94.65     3.86 o
 -11  10  12       30.30       23.45     6.76 <
 -10  10  12       13.32        2.87    14.02 <
  -9  10  12       76.11       76.72     3.42 o
  -8  10  12        9.49        6.70    16.69 <
  -7  10  12       50.59       57.16     3.57 o
  -6  10  12      115.30      113.86     3.51 o
  -5  10  12      153.27      153.25     4.27 o
  -4  10  12       85.02       80.25     3.10 o
  -3  10  12       29.97       30.27     4.89 o
  -2  10  12       18.30       18.54     7.22 <
  -1  10  12      361.63      367.74     9.13 o
   0  10  12       26.47       17.05     4.88 <
   1  10  12       92.40       90.93     3.06 o
   2  10  12      112.90      109.56     3.36 o
   3  10  12      227.26      228.67     5.89 o
   4  10  12      141.92      140.26     4.01 o
   5  10  12       32.00       33.77     5.17 o
   6  10  12       43.19       45.64     4.39 o
   7  10  12       50.38       54.22     4.43 o
   8  10  12       86.44       86.82     3.61 o
   9  10  12       27.04       30.80     8.67 <
  10  10  12       10.33       11.91    44.85 <
 -11  11  12       83.66       97.05     7.48 o
 -10  11  12       93.77       89.41     3.73 o
  -9  11  12      151.95      153.02     4.44 o
  -8  11  12      100.69      103.63     3.44 o
  -7  11  12       83.48       84.63     3.21 o
  -6  11  12       92.38       90.02     3.48 o
  -5  11  12      271.80      273.35     7.08 o
  -4  11  12       62.19       58.62     3.86 o
  -3  11  12      121.24      121.93     3.87 o
  -2  11  12      151.75      150.35     4.37 o
  -1  11  12       70.08       66.80     3.31 o
   0  11  12       85.19       83.78     2.96 o
   1  11  12       30.82       29.82     4.81 o
   2  11  12       82.39       85.56     3.13 o
   3  11  12       52.91       56.08     3.61 o
   4  11  12      119.75      120.26     3.64 o
   5  11  12      127.85      124.91     3.88 o
   6  11  12      179.56      181.69     4.93 o
   7  11  12      118.55      118.13     4.10 o
   8  11  12       18.86        7.67    17.81 <
   9  11  12      106.39      110.68     5.66 o
  -9  12  12       22.58       34.72    23.02 <
  -8  12  12        2.19        1.29   116.91 <
  -7  12  12      135.41      134.92     4.13 o
  -6  12  12       37.52       42.40     6.24 o
  -5  12  12       21.95       11.28     9.77 <
  -4  12  12       93.67       92.70     3.66 o
  -3  12  12      127.94      124.09     4.01 o
  -2  12  12      246.95      247.10     6.50 o
  -1  12  12       26.86       16.04     6.80 <
   0  12  12       60.06       59.96     3.23 o
   1  12  12       92.62       92.91     3.29 o
   2  12  12      244.69      250.39     6.40 o
   3  12  12      103.51      105.86     3.54 o
   4  12  12       32.31       29.43     6.02 <
   5  12  12      130.78      131.65     3.99 o
   6  12  12      100.05       97.74     3.77 o
   7  12  12       98.48       98.42     4.83 o
  -8  13  12       28.68       20.82    18.00 <
  -7  13  12       61.82       62.42     4.26 o
  -6  13  12       63.91       66.46     4.22 o
  -5  13  12       23.49       17.70     9.55 <
  -4  13  12       33.89       33.02     6.51 <
  -3  13  12      183.17      183.01     5.11 o
  -2  13  12       64.97       63.47     4.05 o
  -1  13  12       91.50       87.43     3.69 o
   0  13  12       63.32       62.35     3.45 o
   1  13  12      158.06      152.95     4.40 o
   2  13  12      114.58      115.61     3.70 o
   3  13  12       37.22       35.45     5.32 o
   4  13  12       36.51       33.34     5.67 o
   5  13  12       59.16       56.58     4.27 o
   6  13  12      103.05      102.10     4.91 o
  -7  14  12      104.71      103.74     6.25 o
  -6  14  12       91.30       97.94     6.25 o
  -5  14  12       92.96       89.92     4.23 o
  -4  14  12       95.06       89.97     4.18 o
  -3  14  12       86.31       83.01     4.08 o
  -2  14  12       56.00       57.38     4.89 o
  -1  14  12       34.36       34.57     7.65 <
   0  14  12       28.24       31.81     9.09 <
   1  14  12       29.23       25.50     7.03 <
   2  14  12       21.32       19.62     9.55 <
   3  14  12       14.32       24.09    14.43 <
   4  14  12      118.91      116.26     4.22 o
  -2  15  12       72.83       66.12     5.73 o
  -1  15  12       30.84       31.94    11.66 <
   0  15  12      212.25      213.46     6.46 o
   1  15  12       52.92       48.44     5.45 o
   2  15  12       53.55       49.46     5.54 o
 -13   0  13       12.27        3.71    18.44 <
 -11   0  13      112.35      113.17     3.89 o
  -9   0  13      169.49      171.21     4.68 o
  -7   0  13      213.94      218.56     5.60 o
  -5   0  13      395.51      399.84     9.96 o
  -3   0  13       76.53       71.24     2.45 o
  -1   0  13      146.40      145.28     3.90 o
   1   0  13       37.96       37.23     3.04 o
   3   0  13      294.22      301.53     7.48 o
   5   0  13       47.07       38.61     3.30 o
   7   0  13      338.29      345.50     8.62 o
   9   0  13        0.00        2.52   105.36 <
  11   0  13      107.79      105.82     4.13 o
 -14   1  13       25.56       22.35     6.94 <
 -13   1  13      228.51      233.51     5.98 o
 -12   1  13       98.77      102.45     3.26 o
 -11   1  13      125.78      125.77     3.64 o
 -10   1  13      130.81      128.41     3.66 o
  -9   1  13       52.11       53.79     2.79 o
  -8   1  13       50.16       49.50     2.60 o
  -7   1  13      214.12      215.82     5.47 o
  -6   1  13      202.06      202.52     5.14 o
  -5   1  13      131.15      127.10     3.44 o
  -4   1  13      295.44      300.72     7.43 o
  -3   1  13      141.57      140.13     3.65 o
  -2   1  13       13.26        2.12     4.78 <
  -1   1  13      347.00      355.62     8.71 o
   0   1  13      244.50      247.85     6.17 o
   1   1  13      162.51      163.43     4.17 o
   2   1  13      253.60      257.69     6.41 o
   3   1  13      276.27      282.93     6.98 o
   4   1  13       45.24       44.43     2.25 o
   5   1  13      182.57      185.18     4.71 o
   6   1  13      120.43      120.31     3.30 o
   7   1  13      181.07      182.09     4.70 o
   8   1  13      117.97      117.94     3.36 o
   9   1  13       60.24       59.28     3.03 o
  10   1  13       13.82       13.45    12.39 <
  11   1  13      104.04      103.55     3.46 o
  12   1  13       79.31       78.16     3.36 o
 -14   2  13       20.89       23.08     8.77 <
 -13   2  13       62.86       59.05     3.28 o
 -12   2  13      116.32      116.78     3.52 o
 -11   2  13      168.03      169.64     4.53 o
 -10   2  13      139.30      138.04     3.84 o
  -9   2  13      119.21      121.90     3.40 o
  -8   2  13      186.20      183.94     4.84 o
  -7   2  13       24.14       23.70     3.58 o
  -6   2  13      182.74      187.74     4.68 o
  -5   2  13        6.34        2.77    11.81 <
  -4   2  13      166.07      167.09     4.27 o
  -3   2  13      254.60      256.27     6.42 o
  -2   2  13       56.05       55.99     1.89 o
  -1   2  13       55.68       53.09     1.96 o
   0   2  13      139.97      137.63     3.63 o
   1   2  13      396.33      408.22     9.95 o
   2   2  13       47.48       44.57     2.19 o
   3   2  13       99.66      100.75     2.77 o
   4   2  13      144.27      145.84     3.79 o
   5   2  13      195.57      199.11     5.03 o
   6   2  13       45.58       41.26     2.69 o
   7   2  13       59.03       58.26     2.52 o
   8   2  13      245.48      246.00     6.30 o
   9   2  13       47.11       41.72     3.43 o
  10   2  13      184.31      183.29     4.96 o
  11   2  13       62.33       59.41     3.64 o
  12   2  13       94.00       93.36     3.68 o
  13   2  13      137.02      144.62     7.04 o
 -14   3  13       30.92       24.10    16.64 <
 -13   3  13      115.91      116.03     3.66 o
 -12   3  13       53.71       49.59     3.58 o
 -11   3  13      200.82      205.48     5.33 o
 -10   3  13       20.12        8.55     6.28 <
  -9   3  13       39.91       38.72     3.14 o
  -8   3  13       73.05       70.10     2.45 o
  -7   3  13      295.74      299.54     7.46 o
  -6   3  13       67.18       67.51     2.25 o
  -5   3  13       44.14       41.16     2.18 o
  -4   3  13       32.69       31.06     2.53 o
  -3   3  13      188.25      187.31     4.80 o
  -2   3  13       64.43       62.19     2.04 o
  -1   3  13      118.77      121.51     3.12 o
   0   3  13       26.87       23.21     2.81 o
   1   3  13       12.61       10.00     5.78 <
   2   3  13       91.51       89.82     2.58 o
   3   3  13       72.21       72.43     2.30 o
   4   3  13       56.17       54.42     2.24 o
   5   3  13      200.36      203.47     5.15 o
   6   3  13       83.01       81.69     2.62 o
   7   3  13      114.55      112.66     3.26 o
   8   3  13       26.82       23.16     5.28 <
   9   3  13      288.11      288.99     7.38 o
  10   3  13       40.58       35.29     4.39 o
  11   3  13       23.92       28.38     7.16 <
  12   3  13       10.04        8.73    27.40 <
  13   3  13       63.21       62.14     9.66 o
 -13   4  13      121.29      117.13     4.05 o
 -12   4  13      114.69      111.66     3.86 o
 -11   4  13      125.21      124.75     3.94 o
 -10   4  13      130.83      132.37     3.72 o
  -9   4  13      187.34      189.43     4.88 o
  -8   4  13       22.22       21.92     4.61 <
  -7   4  13      122.14      121.33     3.30 o
  -6   4  13       31.77       28.67     2.92 o
  -5   4  13       14.93       11.29     5.90 <
  -4   4  13      159.79      158.68     4.14 o
  -3   4  13      293.24      298.28     7.39 o
  -2   4  13      263.46      266.74     6.65 o
  -1   4  13       29.77       28.26     2.68 o
   0   4  13      102.17      101.30     2.78 o
   1   4  13      424.96      434.82    10.66 o
   2   4  13      260.95      264.03     6.59 o
   3   4  13       24.07       18.35     3.59 o
   4   4  13      156.50      155.79     4.08 o
   5   4  13       87.25       88.02     2.66 o
   6   4  13      143.10      144.19     3.83 o
   7   4  13      101.17       98.61     3.03 o
   8   4  13       64.93       62.49     3.08 o
   9   4  13       44.86       47.41     3.83 o
  10   4  13       99.75       96.43     3.41 o
  11   4  13      120.46      117.53     3.71 o
  12   4  13       41.84       43.25     6.46 o
 -13   5  13      118.68      115.52     4.27 o
 -12   5  13       81.39       78.15     4.10 o
 -11   5  13        0.00        4.63    96.19 <
 -10   5  13      129.02      132.29     3.75 o
  -9   5  13       85.65       84.40     2.97 o
  -8   5  13      121.44      119.45     3.49 o
  -7   5  13       27.05       24.71     4.21 o
  -6   5  13      387.96      397.63     9.77 o
  -5   5  13       35.27       26.39     3.15 o
  -4   5  13      223.37      230.53     5.68 o
  -3   5  13      104.65      104.40     2.89 o
  -2   5  13      191.59      191.21     4.89 o
  -1   5  13      190.75      189.73     4.88 o
   0   5  13      147.27      151.95     3.83 o
   1   5  13       46.75       47.18     2.17 o
   2   5  13      118.68      118.00     3.17 o
   3   5  13      208.89      212.44     5.32 o
   4   5  13      230.62      232.54     5.87 o
   5   5  13        3.87        1.93    25.02 <
   6   5  13      170.85      170.70     4.49 o
   7   5  13       29.71       22.75     4.47 o
   8   5  13      156.02      154.08     4.33 o
   9   5  13       28.87       30.52     5.88 <
  10   5  13      113.70      112.65     3.60 o
  11   5  13       54.11       53.21     4.22 o
  12   5  13       40.05       47.64     6.85 <
 -12   6  13       75.79       72.13     3.88 o
 -11   6  13       60.22       63.79     3.58 o
 -10   6  13       38.50       44.76     4.64 o
  -9   6  13      134.66      132.59     3.87 o
  -8   6  13      100.24       99.85     3.15 o
  -7   6  13      125.06      121.69     3.49 o
  -6   6  13       29.77       25.15     3.91 o
  -5   6  13      359.28      372.26     9.06 o
  -4   6  13      238.77      243.10     6.10 o
  -3   6  13       11.84        8.94     8.31 <
  -2   6  13       97.38       92.87     2.78 o
  -1   6  13      148.28      148.22     3.90 o
   0   6  13        0.00        3.70    68.76 <
   1   6  13      173.58      174.56     4.51 o
   2   6  13      162.22      163.51     4.21 o
   3   6  13      135.12      134.76     3.62 o
   4   6  13       61.46       60.45     2.48 o
   5   6  13       33.29       29.29     3.48 o
   6   6  13      100.67       99.01     3.08 o
   7   6  13      190.93      190.67     5.00 o
   8   6  13       72.18       73.77     3.18 o
   9   6  13       34.67       40.74     5.25 o
  10   6  13       21.79       21.22     9.05 <
  11   6  13       92.98       97.13     3.77 o
  12   6  13       45.42       44.41    12.91 <
 -13   7  13       59.29       73.59     9.98 o
 -12   7  13      242.37      240.40     6.41 o
 -11   7  13        0.00       11.80    97.47 <
 -10   7  13       57.39       62.58     3.80 o
  -9   7  13        0.00        7.64    89.83 <
  -8   7  13      145.60      147.57     4.10 o
  -7   7  13       19.65       20.19     7.08 <
  -6   7  13      103.93      107.45     3.05 o
  -5   7  13       71.22       65.67     2.58 o
  -4   7  13      151.38      149.94     4.03 o
  -3   7  13       71.17       69.30     2.48 o
  -2   7  13      235.52      235.77     5.99 o
  -1   7  13       25.92       22.66     3.89 o
   0   7  13      299.70      304.29     7.60 o
   1   7  13       80.23       77.84     2.73 o
   2   7  13      213.52      215.50     5.51 o
   3   7  13      148.59      148.19     4.00 o
   4   7  13      243.07      247.06     6.23 o
   5   7  13      130.37      130.14     3.60 o
   6   7  13       89.23       89.68     3.01 o
   7   7  13      133.90      132.96     3.84 o
   8   7  13       46.65       47.90     4.01 o
   9   7  13       59.74       61.34     3.80 o
  10   7  13       85.85       86.70     3.59 o
  11   7  13       26.63       23.70    10.79 <
 -12   8  13       75.41       73.63     4.05 o
 -11   8  13      118.48      113.69     3.84 o
 -10   8  13      174.29      171.39     4.83 o
  -9   8  13      115.21      113.05     3.60 o
  -8   8  13      188.65      194.29     5.06 o
  -7   8  13       38.93       42.79     3.87 o
  -6   8  13      119.49      117.94     3.47 o
  -5   8  13      113.68      114.32     3.29 o
  -4   8  13      186.47      187.07     4.85 o
  -3   8  13       19.02       17.07     5.85 <
  -2   8  13        0.00        3.51    76.01 <
  -1   8  13       89.99       90.12     2.79 o
   0   8  13      135.19      135.51     3.68 o
   1   8  13       64.72       60.00     2.65 o
   2   8  13       17.63       20.14     6.68 <
   3   8  13       15.54       16.02     7.76 <
   4   8  13      115.27      115.60     3.37 o
   5   8  13       82.06       83.01     2.85 o
   6   8  13       90.29       88.65     3.04 o
   7   8  13      168.23      172.98     4.67 o
   8   8  13      234.96      238.38     6.20 o
   9   8  13       21.75        4.72    10.00 <
  10   8  13      121.18      117.25     4.02 o
  11   8  13      111.19      112.63     5.41 o
 -11   9  13       58.28       56.22     3.93 o
 -10   9  13       65.31       64.35     3.70 o
  -9   9  13       83.73       80.97     3.44 o
  -8   9  13      123.44      125.37     3.74 o
  -7   9  13      181.42      184.06     4.83 o
  -6   9  13      106.84      107.04     3.28 o
  -5   9  13       32.21       32.46     4.60 o
  -4   9  13        6.12        5.55    21.76 <
  -3   9  13      129.07      128.62     3.69 o
  -2   9  13      140.32      140.81     3.87 o
  -1   9  13      118.63      121.37     3.31 o
   0   9  13      141.77      139.25     3.85 o
   1   9  13       69.25       68.42     2.70 o
   2   9  13       84.25       84.24     2.82 o
   3   9  13      114.95      111.57     3.33 o
   4   9  13       47.72       48.08     3.28 o
   5   9  13       82.90       80.70     2.99 o
   6   9  13      128.35      128.78     3.68 o
   7   9  13       20.16       11.82    10.43 <
   8   9  13       59.56       54.95     4.23 o
   9   9  13      171.99      170.68     4.83 o
  10   9  13      138.71      135.97     5.61 o
 -11  10  13        0.00       17.13   138.99 <
 -10  10  13      177.23      176.58     4.95 o
  -9  10  13       71.08       68.66     3.54 o
  -8  10  13       16.16        3.44    11.48 <
  -7  10  13       70.45       70.07     3.22 o
  -6  10  13       18.30       18.65     8.93 <
  -5  10  13      169.48      168.30     4.61 o
  -4  10  13      130.19      131.54     3.82 o
  -3  10  13       34.04       33.24     4.68 o
  -2  10  13      214.01      214.21     5.60 o
  -1  10  13       44.37       45.04     3.47 o
   0  10  13      237.33      237.66     6.11 o
   1  10  13       55.61       56.25     2.92 o
   2  10  13      254.41      256.99     6.55 o
   3  10  13      134.76      136.12     3.84 o
   4  10  13      181.78      181.69     4.90 o
   5  10  13       54.67       57.26     3.56 o
   6  10  13      121.35      116.77     3.81 o
   7  10  13       65.83       65.63     4.37 o
   8  10  13       31.13       24.34     7.43 <
   9  10  13        0.00       14.82   134.84 <
 -10  11  13       70.77       62.83     5.56 o
  -9  11  13       76.95       78.37     3.81 o
  -8  11  13       10.75       10.67    17.88 <
  -7  11  13      193.84      197.05     5.20 o
  -6  11  13      231.28      237.32     6.06 o
  -5  11  13       80.78       77.91     3.82 o
  -4  11  13       65.19       64.49     4.05 o
  -3  11  13      161.86      163.57     4.71 o
  -2  11  13      110.93      107.36     3.85 o
  -1  11  13       23.61       19.36     7.68 <
   0  11  13       51.50       49.76     3.25 o
   1  11  13       18.33       14.60     8.51 <
   2  11  13      131.21      130.45     3.85 o
   3  11  13       20.45       22.26     8.14 <
   4  11  13       82.47       84.78     3.28 o
   5  11  13      139.64      140.03     4.14 o
   6  11  13      139.30      135.59     4.15 o
   7  11  13       23.91       22.81    10.55 <
   8  11  13       73.35       85.02     8.51 o
  -8  12  13      116.80      123.77     5.79 o
  -7  12  13       53.46       50.17     4.51 o
  -6  12  13       35.95       35.79     6.03 o
  -5  12  13       91.55       88.29     3.72 o
  -4  12  13      191.08      187.32     5.28 o
  -3  12  13      110.70      111.27     3.86 o
  -2  12  13      109.57      107.00     3.80 o
  -1  12  13       84.79       84.74     3.60 o
   0  12  13       38.85       33.52     4.30 o
   1  12  13      186.34      187.33     5.07 o
   2  12  13       60.34       62.19     3.80 o
   3  12  13        0.00       11.41    94.66 <
   4  12  13       68.18       69.39     3.48 o
   5  12  13       38.21       35.69     5.60 o
   6  12  13      135.63      138.97     4.13 o
   7  12  13       39.03       44.55    15.27 <
  -7  13  13      120.45      122.19     4.64 o
  -6  13  13       36.76       31.75     6.32 <
  -5  13  13       20.64       12.86    11.13 <
  -4  13  13       75.23       71.51     3.91 o
  -3  13  13       44.21       43.38     5.35 o
  -2  13  13       75.94       75.22     3.82 o
  -1  13  13      161.02      162.46     4.66 o
   0  13  13      176.86      172.14     4.90 o
   1  13  13       48.69       48.22     3.99 o
   2  13  13      106.09      106.64     3.66 o
   3  13  13       58.15       57.14     4.00 o
   4  13  13      172.88      168.52     4.84 o
   5  13  13      103.73      101.34     4.06 o
   6  13  13       94.67      101.31     5.99 o
  -4  14  13       39.43       46.88    14.46 <
  -3  14  13       56.55       55.29     5.21 o
  -2  14  13       37.38       36.31     7.30 <
  -1  14  13       41.30       39.27     6.81 o
   0  14  13       19.69       14.75    14.18 <
   1  14  13       13.18       11.09    19.67 <
   2  14  13       19.41       24.50    12.82 <
   3  14  13       31.62       19.68     9.15 <
   4  14  13       47.44       59.26    12.34 <
 -14   0  14       57.53       60.10     7.30 o
 -12   0  14       16.80       22.21    13.07 <
 -10   0  14      214.61      217.34     5.82 o
  -8   0  14      164.90      166.89     4.59 o
  -6   0  14      615.18      639.92    15.45 o
  -4   0  14       55.96       50.73     2.42 o
  -2   0  14      340.25      346.25     8.59 o
   0   0  14      133.36      133.94     3.65 o
   2   0  14      198.55      198.29     5.17 o
   4   0  14      201.01      203.93     5.24 o
   6   0  14      336.26      347.09     8.57 o
   8   0  14      123.12      116.07     3.85 o
  10   0  14      209.82      208.87     5.73 o
  12   0  14       22.17       16.69    28.24 <
 -14   1  14      186.75      189.61     5.65 o
 -13   1  14      115.39      114.48     3.60 o
 -12   1  14       66.75       63.50     3.17 o
 -11   1  14       86.77       87.57     3.10 o
 -10   1  14      154.64      154.50     4.19 o
  -9   1  14       58.00       55.94     2.78 o
  -8   1  14      125.00      123.03     3.48 o
  -7   1  14      160.69      162.80     4.22 o
  -6   1  14       31.27       26.03     2.92 o
  -5   1  14      223.03      224.53     5.66 o
  -4   1  14      182.43      185.24     4.66 o
  -3   1  14       96.56       92.60     2.62 o
  -2   1  14      149.75      148.35     3.85 o
  -1   1  14      277.46      281.19     6.99 o
   0   1  14       50.22       47.84     2.12 o
   1   1  14      246.62      250.73     6.24 o
   2   1  14      268.47      270.23     6.78 o
   3   1  14      107.14      108.51     2.95 o
   4   1  14       30.70       27.39     3.10 o
   5   1  14      140.02      141.33     3.71 o
   6   1  14      135.94      133.78     3.65 o
   7   1  14       26.20       22.91     4.52 <
   8   1  14        0.00        6.25    81.88 <
   9   1  14       24.98       20.83     6.05 <
  10   1  14       64.10       62.28     3.25 o
  11   1  14       42.91       41.11     4.23 o
  12   1  14       20.23       14.11    17.03 <
 -14   2  14       35.87       38.87     8.32 <
 -13   2  14       71.91       72.62     3.31 o
 -12   2  14      192.28      196.39     5.12 o
 -11   2  14       69.78       69.47     3.05 o
 -10   2  14       77.36       78.86     2.87 o
  -9   2  14       64.48       66.47     2.76 o
  -8   2  14      188.46      191.68     4.93 o
  -7   2  14      179.75      178.35     4.63 o
  -6   2  14      109.62      110.93     3.00 o
  -5   2  14        0.00        7.25    63.56 <
  -4   2  14      183.91      186.76     4.71 o
  -3   2  14      121.79      121.44     3.21 o
  -2   2  14       61.18       58.79     1.98 o
  -1   2  14      108.79      107.62     2.92 o
   0   2  14      320.44      324.07     8.06 o
   1   2  14      187.19      183.11     4.78 o
   2   2  14      122.96      122.58     3.26 o
   3   2  14      132.25      133.70     3.49 o
   4   2  14      162.94      163.89     4.24 o
   5   2  14       41.14       39.16     2.78 o
   6   2  14       61.26       62.04     2.53 o
   7   2  14      171.02      170.09     4.47 o
   8   2  14       20.91        8.68     6.60 <
   9   2  14      115.97      114.38     3.42 o
  10   2  14       80.99       77.15     3.16 o
  11   2  14       22.82       25.06     7.98 <
  12   2  14       63.60       62.56     5.00 o
 -14   3  14        0.00        4.00   165.43 <
 -13   3  14      106.08      103.74     3.70 o
 -12   3  14      152.04      153.55     4.30 o
 -11   3  14       43.53       38.89     3.96 o
 -10   3  14       70.79       68.88     3.00 o
  -9   3  14      114.70      114.85     3.41 o
  -8   3  14      276.25      278.06     7.03 o
  -7   3  14       49.53       48.11     2.43 o
  -6   3  14        0.00        6.02    68.65 <
  -5   3  14       54.39       51.17     2.24 o
  -4   3  14      260.52      263.50     6.60 o
  -3   3  14      167.88      167.19     4.33 o
  -2   3  14      126.02      125.36     3.32 o
  -1   3  14      132.46      132.76     3.47 o
   0   3  14      206.31      210.53     5.24 o
   1   3  14      142.11      142.49     3.70 o
   2   3  14       38.41       37.43     2.39 o
   3   3  14      105.50      105.63     2.93 o
   4   3  14      152.42      154.00     3.99 o
   5   3  14       17.33       15.77     5.92 <
   6   3  14       54.24       54.46     2.58 o
   7   3  14      126.39      126.72     3.48 o
   8   3  14      346.80      354.80     8.78 o
   9   3  14      155.93      154.84     4.27 o
  10   3  14       60.78       55.75     3.30 o
  11   3  14       76.68       73.74     3.23 o
  12   3  14      165.97      168.23     7.11 o
 -13   4  14      159.02      157.55     4.70 o
 -12   4  14      159.64      156.70     4.67 o
 -11   4  14      128.32      126.04     4.05 o
 -10   4  14       25.81       26.88     6.64 <
  -9   4  14      118.00      117.44     3.40 o
  -8   4  14      153.60      152.79     4.08 o
  -7   4  14       13.22       14.49     7.46 <
  -6   4  14        9.33       15.15    10.01 <
  -5   4  14       51.67       48.78     2.37 o
  -4   4  14       61.34       58.80     2.27 o
  -3   4  14       64.40       60.41     2.28 o
  -2   4  14       65.90       65.49     2.23 o
  -1   4  14      209.92      212.00     5.34 o
   0   4  14      210.77      212.15     5.37 o
   1   4  14      292.26      297.63     7.37 o
   2   4  14      153.06      151.79     3.97 o
   3   4  14      200.41      202.24     5.12 o
   4   4  14       75.29       72.38     2.38 o
   5   4  14      103.53      101.63     2.97 o
   6   4  14       15.09        9.48     7.68 <
   7   4  14      140.69      140.74     3.82 o
   8   4  14       13.13        9.34    11.98 <
   9   4  14       77.46       71.82     3.12 o
  10   4  14       44.30       37.82     4.16 o
  11   4  14       63.56       61.85     3.52 o
 -12   5  14       49.87       47.84     5.20 o
 -11   5  14       67.05       62.07     3.77 o
 -10   5  14      148.74      148.00     4.13 o
  -9   5  14       66.90       64.85     3.04 o
  -8   5  14       36.45       35.05     3.65 o
  -7   5  14      266.65      270.63     6.80 o
  -6   5  14       27.00       24.01     4.32 o
  -5   5  14      306.37      310.53     7.76 o
  -4   5  14       21.88       25.12     4.69 <
  -3   5  14      138.81      136.85     3.66 o
  -2   5  14      256.59      260.04     6.49 o
  -1   5  14      177.54      177.86     4.57 o
   0   5  14       33.63       35.64     2.80 o
   1   5  14      154.89      156.68     4.03 o
   2   5  14      260.92      264.83     6.60 o
   3   5  14      175.07      179.26     4.51 o
   4   5  14       62.31       61.21     2.30 o
   5   5  14       63.18       62.44     2.53 o
   6   5  14       88.70       83.95     2.89 o
   7   5  14      190.15      193.79     4.99 o
   8   5  14       60.99       58.13     3.40 o
   9   5  14       41.00       43.23     4.56 o
  10   5  14       70.44       68.65     3.40 o
  11   5  14       47.08       48.65     4.23 o
 -12   6  14       78.64       75.04     4.21 o
 -11   6  14       97.73       98.41     3.53 o
 -10   6  14      106.12      104.39     3.57 o
  -9   6  14      144.42      143.73     4.04 o
  -8   6  14      114.47      114.69     3.43 o
  -7   6  14      138.97      137.66     3.80 o
  -6   6  14      293.64      300.20     7.45 o
  -5   6  14      253.28      255.50     6.46 o
  -4   6  14      114.50      111.90     3.22 o
  -3   6  14       97.15       99.00     2.87 o
  -2   6  14      210.18      209.21     5.38 o
  -1   6  14      135.28      134.46     3.62 o
   0   6  14      157.53      153.60     4.13 o
   1   6  14      192.67      194.69     4.97 o
   2   6  14      142.47      140.72     3.77 o
   3   6  14        7.89       10.39    12.02 <
   4   6  14       61.75       61.64     2.37 o
   5   6  14      278.66      285.23     7.07 o
   6   6  14      209.65      211.36     5.45 o
   7   6  14       24.37       23.64     6.33 <
   8   6  14       35.46       38.69     5.02 o
   9   6  14       88.80       89.88     3.36 o
  10   6  14      136.16      136.27     4.02 o
  11   6  14      103.48      100.41     5.43 o
 -12   7  14       55.89       65.12     5.72 o
 -11   7  14      135.51      131.78     4.13 o
 -10   7  14       18.15       21.20    10.38 <
  -9   7  14      140.73      137.03     4.06 o
  -8   7  14       21.17       16.81     7.60 <
  -7   7  14       92.41       97.05     3.13 o
  -6   7  14        8.57       10.83    14.22 <
  -5   7  14       62.83       62.48     2.59 o
  -4   7  14       36.42       35.76     3.27 o
  -3   7  14      137.50      137.27     3.71 o
  -2   7  14       32.93       32.55     3.44 o
  -1   7  14      165.62      168.35     4.33 o
   0   7  14       20.92       15.23     5.46 <
   1   7  14      281.77      286.97     7.16 o
   2   7  14       40.03       35.65     3.30 o
   3   7  14      168.76      169.62     4.47 o
   4   7  14       31.85       24.96     4.08 o
   5   7  14      140.09      138.50     3.81 o
   6   7  14      127.56      126.66     3.59 o
   7   7  14       15.27       12.83    10.51 <
   8   7  14       88.78       88.09     3.38 o
   9   7  14       30.27       33.57     6.34 <
  10   7  14       62.84       62.23     3.88 o
 -12   8  14       42.22       39.39     9.57 <
 -11   8  14      157.96      157.27     4.55 o
 -10   8  14       28.96       33.48     6.71 <
  -9   8  14       54.31       50.30     3.71 o
  -8   8  14        0.00        5.36    91.80 <
  -7   8  14      188.01      188.99     5.01 o
  -6   8  14       21.76       23.81     6.82 <
  -5   8  14      177.31      178.39     4.69 o
  -4   8  14       89.30       86.65     2.85 o
  -3   8  14       67.86       68.09     2.64 o
  -2   8  14       48.83       48.30     2.89 o
  -1   8  14      198.18      198.82     5.12 o
   0   8  14      123.99      124.86     3.48 o
   1   8  14       20.26       22.27     6.29 <
   2   8  14       89.95       89.46     2.92 o
   3   8  14       11.24       14.34    11.80 <
   4   8  14      133.57      134.23     3.73 o
   5   8  14      122.20      125.39     3.56 o
   6   8  14       17.45       20.09     8.32 <
   7   8  14      139.77      138.85     4.00 o
   8   8  14       17.23       15.20    12.21 <
   9   8  14      186.16      183.87     5.20 o
  10   8  14       30.47       39.54    13.85 <
 -11   9  14       10.23        9.98    37.98 <
 -10   9  14       89.89       87.57     3.58 o
  -9   9  14      192.90      194.94     5.21 o
  -8   9  14       93.39       90.36     3.36 o
  -7   9  14       63.13       60.17     3.12 o
  -6   9  14       55.01       56.91     3.19 o
  -5   9  14       55.58       56.25     3.40 o
  -4   9  14       75.51       75.08     2.94 o
  -3   9  14      209.50      209.23     5.48 o
  -2   9  14      170.92      168.58     4.58 o
  -1   9  14       65.39       63.05     2.86 o
   0   9  14       59.13       56.23     2.81 o
   1   9  14      196.56      196.66     5.13 o
   2   9  14      214.57      217.01     5.56 o
   3   9  14      107.04      106.94     3.23 o
   4   9  14       42.83       45.74     3.57 o
   5   9  14       21.17       28.57     7.11 <
   6   9  14      113.44      111.00     3.62 o
   7   9  14       89.93       85.27     3.74 o
   8   9  14       72.28       72.68     4.04 o
   9   9  14      115.22      119.98     4.73 o
 -10  10  14        0.00       25.22   124.26 <
  -9  10  14       98.89       91.97     3.66 o
  -8  10  14       32.28       25.95     6.26 <
  -7  10  14       29.87       30.38     5.78 <
  -6  10  14      140.21      143.86     4.03 o
  -5  10  14       32.49       34.82     5.07 o
  -4  10  14       40.09       36.83     4.23 o
  -3  10  14      135.55      131.89     3.89 o
  -2  10  14       50.06       47.49     3.53 o
  -1  10  14      190.68      191.58     5.05 o
   0  10  14       46.24       42.44     3.35 o
   1  10  14      149.01      148.77     4.05 o
   2  10  14       62.65       62.03     3.03 o
   3  10  14      210.77      215.74     5.54 o
   4  10  14       26.12       29.75     6.25 <
   5  10  14       75.17       73.98     3.32 o
   6  10  14       39.79       32.48     5.67 o
   7  10  14       95.41       92.91     4.09 o
   8  10  14       25.83       17.73    16.02 <
  -9  11  14      119.96      119.66     5.31 o
  -8  11  14      162.65      165.20     4.63 o
  -7  11  14      175.18      172.16     4.80 o
  -6  11  14       13.79        6.49    13.16 <
  -5  11  14      193.86      194.57     5.20 o
  -4  11  14      198.60      194.46     5.43 o
  -3  11  14      178.68      179.78     5.07 o
  -2  11  14       98.42       97.07     3.91 o
  -1  11  14       75.14       74.27     3.38 o
   0  11  14        0.00        1.60    87.82 <
   1  11  14        0.00        3.35    94.17 <
   2  11  14       56.04       59.96     3.62 o
   3  11  14      171.14      169.01     4.69 o
   4  11  14      133.37      131.01     3.95 o
   5  11  14       39.10       40.64     5.05 o
   6  11  14       50.30       46.83     4.80 o
   7  11  14      147.66      147.38     5.54 o
  -8  12  14       35.02       37.57    15.99 <
  -7  12  14       92.74       92.06     4.56 o
  -6  12  14       27.83       16.22     8.00 <
  -5  12  14      144.37      143.95     4.29 o
  -4  12  14      129.39      128.70     4.12 o
  -3  12  14      131.28      123.87     4.18 o
  -2  12  14       25.91       24.03     8.71 <
  -1  12  14       28.73       24.87     7.45 <
   0  12  14      238.53      241.10     6.29 o
   1  12  14       22.76       20.67     9.29 <
   2  12  14        0.00        2.88    94.88 <
   3  12  14       14.94       12.21    12.67 <
   4  12  14      192.26      193.60     5.19 o
   5  12  14      114.80      116.18     3.84 o
   6  12  14        0.00       12.03   134.08 <
  -7  13  14       57.99       46.81    11.13 <
  -6  13  14       37.72       41.86    10.56 <
  -5  13  14       21.54       32.61    14.90 <
  -4  13  14       67.96       68.08     4.21 o
  -3  13  14       34.20       37.10     6.69 <
  -2  13  14       39.58       41.37     5.96 o
  -1  13  14      116.51      114.06     3.99 o
   0  13  14       55.76       56.98     4.64 o
   1  13  14      145.52      145.65     4.21 o
   2  13  14       13.63        4.77    16.72 <
   3  13  14      116.26      113.57     3.87 o
   4  13  14       16.91        6.91    20.10 <
  -2  14  14       59.21       77.45    13.38 <
  -1  14  14       54.24       42.07    13.72 <
   1  14  14       42.47       33.13    14.78 <
   2  14  14        9.11        5.85    71.04 <
 -13   0  15       21.95       14.83    11.32 <
 -11   0  15       23.68       18.77     9.08 <
  -9   0  15        0.00       14.66    95.35 <
  -7   0  15      381.55      388.49     9.69 o
  -5   0  15      153.64      153.37     4.20 o
  -3   0  15      352.34      356.09     8.89 o
  -1   0  15      130.24      130.37     3.60 o
   1   0  15       86.80       86.00     2.88 o
   3   0  15      137.92      137.52     3.78 o
   5   0  15       82.74       80.94     3.09 o
   7   0  15      123.26      123.79     3.75 o
   9   0  15      197.93      198.65     5.47 o
  11   0  15       51.66       46.83     5.49 o
 -13   1  15       39.37       41.94     4.67 o
 -12   1  15      110.89      109.23     3.51 o
 -11   1  15      123.88      124.93     3.67 o
 -10   1  15       87.88       90.08     3.03 o
  -9   1  15       84.45       85.69     2.94 o
  -8   1  15      231.07      234.60     5.95 o
  -7   1  15       44.08       43.13     2.85 o
  -6   1  15       90.73       87.92     2.71 o
  -5   1  15      185.77      183.93     4.76 o
  -4   1  15       36.45       35.23     2.44 o
  -3   1  15       41.98       37.23     2.20 o
  -2   1  15      192.34      192.71     4.89 o
  -1   1  15       96.55       90.82     2.69 o
   0   1  15      198.19      198.42     5.05 o
   1   1  15      324.57      332.65     8.17 o
   2   1  15       33.63       30.28     2.75 o
   3   1  15       18.99       15.39     4.70 <
   4   1  15      172.79      175.68     4.47 o
   5   1  15      254.29      259.21     6.46 o
   6   1  15       31.51       31.02     3.73 o
   7   1  15       12.02        9.41    10.87 <
   8   1  15       68.92       69.39     2.88 o
   9   1  15       17.69        2.36     8.63 <
  10   1  15       51.87       52.65     3.62 o
  11   1  15       50.80       51.77     3.98 o
 -13   2  15      200.83      203.01     5.56 o
 -12   2  15       51.13       52.51     3.90 o
 -11   2  15        5.10        8.78    33.59 <
 -10   2  15       89.34       91.17     3.03 o
  -9   2  15      184.31      185.24     4.87 o
  -8   2  15      108.35      107.26     3.23 o
  -7   2  15        0.00        3.07    73.59 <
  -6   2  15      126.69      126.03     3.39 o
  -5   2  15       20.77       17.49     4.11 <
  -4   2  15       61.04       60.68     2.21 o
  -3   2  15      109.78      108.95     2.97 o
  -2   2  15      168.44      168.05     4.33 o
  -1   2  15      276.34      279.56     6.97 o
   0   2  15      152.51      153.66     3.96 o
   1   2  15      117.98      117.96     3.17 o
   2   2  15       42.55       40.13     2.38 o
   3   2  15      269.73      276.80     6.82 o
   4   2  15       25.10       23.74     3.98 o
   5   2  15       33.78       34.37     3.34 o
   6   2  15      221.21      223.24     5.67 o
   7   2  15      109.25      106.95     3.14 o
   8   2  15      184.21      184.57     4.83 o
   9   2  15       18.92       19.24     7.83 <
  10   2  15       60.37       61.38     3.30 o
  11   2  15       17.55        2.60    12.49 <
 -13   3  15       26.13        8.61    19.15 <
 -12   3  15       93.43       92.65     3.41 o
 -11   3  15       70.80       71.89     3.27 o
 -10   3  15      153.76      152.65     4.24 o
  -9   3  15      145.64      146.76     4.05 o
  -8   3  15       89.88       88.94     3.02 o
  -7   3  15       83.98       84.42     2.64 o
  -6   3  15      102.45      101.39     2.93 o
  -5   3  15      285.19      287.91     7.21 o
  -4   3  15      118.20      119.69     3.22 o
  -3   3  15       18.22       17.09     5.09 <
  -2   3  15       96.34       95.53     2.70 o
  -1   3  15      268.88      271.19     6.80 o
   0   3  15      136.21      132.85     3.58 o
   1   3  15       46.99       45.33     2.29 o
   2   3  15       65.38       66.61     2.28 o
   3   3  15        8.04        8.11    11.94 <
   4   3  15       62.24       63.37     2.39 o
   5   3  15       25.49       27.93     4.38 <
   6   3  15       43.66       41.38     3.15 o
   7   3  15      274.28      279.19     6.97 o
   8   3  15       42.49       37.98     3.52 o
   9   3  15      125.47      124.29     3.68 o
  10   3  15       97.58       95.37     3.30 o
  11   3  15      169.55      168.18     4.96 o
 -13   4  15      129.21      131.01     6.54 o
 -12   4  15       62.66       58.73     4.16 o
 -11   4  15       57.34       57.74     4.17 o
 -10   4  15      129.88      127.52     3.94 o
  -9   4  15      151.86      149.70     4.25 o
  -8   4  15       80.87       78.56     2.77 o
  -7   4  15       20.77       18.03     5.16 <
  -6   4  15       13.35        9.87     7.60 <
  -5   4  15       86.80       85.37     2.66 o
  -4   4  15       54.53       55.91     2.38 o
  -3   4  15       30.79       29.37     3.23 o
  -2   4  15      129.67      126.86     3.45 o
  -1   4  15      284.82      289.71     7.20 o
   0   4  15      170.42      173.18     4.41 o
   1   4  15      109.85      109.72     3.03 o
   2   4  15      257.51      261.29     6.52 o
   3   4  15      197.80      201.40     5.07 o
   4   4  15      178.77      180.10     4.61 o
   5   4  15       27.77       24.01     4.15 o
   6   4  15      149.76      148.36     4.01 o
   7   4  15       61.31       58.63     2.87 o
   8   4  15       17.48       11.80     8.69 <
   9   4  15       55.18       54.77     3.32 o
  10   4  15       66.43       62.67     3.26 o
  11   4  15       44.01       38.59     7.53 <
 -12   5  15       19.32        6.24    13.33 <
 -11   5  15      189.58      187.18     5.27 o
 -10   5  15       66.39       67.47     3.35 o
  -9   5  15       34.73       36.39     4.56 o
  -8   5  15      234.53      238.10     6.06 o
  -7   5  15      110.64      110.37     3.24 o
  -6   5  15      312.46      320.46     7.92 o
  -5   5  15        0.00        0.19    78.23 <
  -4   5  15      175.13      179.73     4.57 o
  -3   5  15       30.03       26.05     3.81 o
  -2   5  15      217.30      219.05     5.55 o
  -1   5  15      109.76      108.33     3.04 o
   0   5  15       20.81       16.41     4.51 <
   1   5  15      207.76      208.38     5.31 o
   2   5  15       68.30       65.17     2.35 o
   3   5  15       64.24       64.52     2.31 o
   4   5  15       46.20       46.22     2.51 o
   5   5  15      173.75      173.59     4.54 o
   6   5  15      172.02      172.76     4.54 o
   7   5  15      116.58      117.55     3.39 o
   8   5  15       49.14       56.43     3.67 o
   9   5  15       71.03       69.09     3.21 o
  10   5  15      109.18      108.31     3.62 o
  11   5  15       16.72       14.23    36.39 <
 -11   6  15       32.57       42.27     6.94 <
 -10   6  15       65.20       64.01     3.43 o
  -9   6  15       55.71       52.27     3.36 o
  -8   6  15      177.61      178.65     4.77 o
  -7   6  15      258.90      260.40     6.63 o
  -6   6  15       82.28       79.68     2.80 o
  -5   6  15       74.73       70.83     2.72 o
  -4   6  15      240.69      237.91     6.17 o
  -3   6  15      202.42      205.88     5.22 o
  -2   6  15      107.74      104.98     3.09 o
  -1   6  15      140.29      140.02     3.75 o
   0   6  15       72.29       70.33     2.54 o
   1   6  15       11.32        7.74     9.74 <
   2   6  15      115.46      113.45     3.24 o
   3   6  15       21.33       19.15     5.51 <
   4   6  15      110.06      109.67     3.09 o
   5   6  15      104.90      106.62     3.07 o
   6   6  15      105.71      105.89     3.16 o
   7   6  15       14.74       13.81    10.54 <
   8   6  15      122.19      117.03     3.76 o
   9   6  15      116.85      118.10     3.73 o
  10   6  15       14.48        6.22    17.55 <
 -11   7  15       17.43       23.35    13.12 <
 -10   7  15      131.58      133.26     4.05 o
  -9   7  15       59.59       56.82     3.48 o
  -8   7  15       96.00       97.74     3.38 o
  -7   7  15       39.04       36.40     3.78 o
  -6   7  15       35.76       38.23     3.74 o
  -5   7  15       75.09       73.72     2.73 o
  -4   7  15      129.10      130.07     3.56 o
  -3   7  15       23.01       30.23     5.01 <
  -2   7  15      188.53      186.44     4.90 o
  -1   7  15       83.40       82.64     2.67 o
   0   7  15      256.54      258.53     6.54 o
   1   7  15      131.70      129.63     3.61 o
   2   7  15      128.72      129.56     3.56 o
   3   7  15       24.76       21.46     5.04 <
   4   7  15      185.29      185.09     4.85 o
   5   7  15       97.06       95.30     2.98 o
   6   7  15      132.32      135.55     3.71 o
   7   7  15       41.40       34.43     4.10 o
   8   7  15        8.43        4.13    23.80 <
   9   7  15        0.00       11.52   103.38 <
 -11   8  15       52.10       55.42     7.32 o
 -10   8  15       14.54        8.37    13.64 <
  -9   8  15       78.11       77.22     3.36 o
  -8   8  15      185.29      188.07     5.03 o
  -7   8  15       69.56       68.50     3.16 o
  -6   8  15       68.93       70.68     2.94 o
  -5   8  15       66.94       67.16     2.84 o
  -4   8  15      163.82      165.02     4.36 o
  -3   8  15       11.96       15.86    11.21 <
  -2   8  15      233.53      235.47     6.01 o
  -1   8  15       22.54       16.28     5.89 <
   0   8  15      130.75      130.41     3.62 o
   1   8  15       61.80       61.59     2.76 o
   2   8  15       35.36       35.42     3.82 o
   3   8  15      146.19      145.64     3.99 o
   4   8  15       40.91       42.47     3.48 o
   5   8  15      142.06      144.27     3.89 o
   6   8  15      114.02      114.02     3.43 o
   7   8  15       67.94       64.98     3.42 o
   8   8  15      202.59      201.12     5.44 o
   9   8  15      137.58      143.24     4.62 o
 -10   9  15      140.55      139.73     4.38 o
  -9   9  15       77.31       75.48     3.43 o
  -8   9  15       75.70       72.76     3.40 o
  -7   9  15       75.82       75.64     3.20 o
  -6   9  15       90.43       90.72     3.21 o
  -5   9  15      121.95      123.79     3.60 o
  -4   9  15      155.66      158.71     4.27 o
  -3   9  15       23.01       22.46     6.41 <
  -2   9  15      113.87      110.51     3.39 o
  -1   9  15       71.36       65.99     2.87 o
   0   9  15      176.42      173.66     4.65 o
   1   9  15      182.97      185.87     4.83 o
   2   9  15       53.39       49.52     3.14 o
   3   9  15      100.24      101.10     3.17 o
   4   9  15       34.49       34.16     4.35 o
   5   9  15       86.40       88.22     3.08 o
   6   9  15      129.49      130.30     3.85 o
   7   9  15      154.78      153.84     4.60 o
   8   9  15       39.76       44.99     8.41 <
  -9  10  15       76.26       69.64     5.80 o
  -8  10  15       94.83       89.77     3.66 o
  -7  10  15      138.49      137.15     4.05 o
  -6  10  15        0.00        8.93    95.05 <
  -5  10  15       43.46       43.76     4.36 o
  -4  10  15       89.74       92.12     3.29 o
  -3  10  15       89.55       90.56     3.19 o
  -2  10  15      170.97      172.31     4.63 o
  -1  10  15       73.97       70.55     3.08 o
   0  10  15      154.38      151.18     4.21 o
   1  10  15       41.87       40.96     3.59 o
   2  10  15      165.78      165.44     4.46 o
   3  10  15       32.47       30.53     5.05 o
   4  10  15       97.64       94.59     3.34 o
   5  10  15       71.37       67.94     3.32 o
   6  10  15      118.57      110.76     4.03 o
   7  10  15        0.00        2.75   131.55 <
  -8  11  15       61.60       60.89     6.00 o
  -7  11  15       27.47       28.98     7.35 <
  -6  11  15      205.17      202.98     5.48 o
  -5  11  15      181.28      182.60     4.94 o
  -4  11  15       60.08       53.12     3.82 o
  -3  11  15       78.12       68.45     3.78 o
  -2  11  15      151.35      150.59     4.45 o
  -1  11  15       30.35       37.81     6.90 <
   0  11  15       32.11       37.18     6.02 <
   1  11  15       28.67       25.24     6.42 <
   2  11  15       17.46       22.27    10.31 <
   3  11  15      107.84      108.48     3.57 o
   4  11  15        5.36       10.81    36.07 <
   5  11  15       26.47       24.43     7.74 <
   6  11  15      112.06      114.29     4.35 o
  -7  12  15        0.00       26.94   185.70 <
  -6  12  15       85.91       89.70     4.65 o
  -5  12  15       16.39        8.38    13.53 <
  -4  12  15      136.75      139.14     4.20 o
  -3  12  15       22.99        5.57    10.14 <
  -2  12  15       47.28       48.55     4.99 o
  -1  12  15      103.95      101.81     3.85 o
   0  12  15        4.89        6.50    43.73 <
   1  12  15       47.64       48.23     4.01 o
   2  12  15       49.53       45.96     4.12 o
   3  12  15      193.71      193.15     5.24 o
   4  12  15       50.97       54.28     4.44 o
   5  12  15       85.95       89.60     8.30 o
  -4  13  15       42.88       32.94    11.74 <
  -3  13  15       53.04       58.33     8.75 o
  -2  13  15       71.54       79.02     6.80 o
  -1  13  15       77.80       76.95     5.32 o
   0  13  15       71.41       73.45     6.02 o
   1  13  15       88.01       93.69     5.80 o
   2  13  15       77.23       86.89     5.19 o
 -12   0  16       20.79       18.14    13.05 <
 -10   0  16       43.04       39.44     5.14 o
  -8   0  16      219.77      225.23     5.88 o
  -6   0  16      174.42      177.16     4.70 o
  -4   0  16      317.41      325.63     8.09 o
  -2   0  16      179.43      178.56     4.70 o
   0   0  16       99.12       96.64     3.07 o
   2   0  16        0.00        7.53    78.95 <
   4   0  16      137.11      140.55     3.92 o
   6   0  16       25.74       32.08     6.71 <
   8   0  16      168.58      170.94     4.71 o
  10   0  16       88.98       85.92     3.89 o
 -13   1  16       92.87       96.63     7.50 o
 -12   1  16      170.23      172.39     4.67 o
 -11   1  16       65.52       68.40     3.26 o
 -10   1  16       37.78       38.79     4.16 o
  -9   1  16      197.35      199.13     5.19 o
  -8   1  16      194.73      194.69     5.12 o
  -7   1  16      207.77      212.75     5.36 o
  -6   1  16      128.41      129.81     3.50 o
  -5   1  16       25.47       29.11     3.93 o
  -4   1  16       52.02       50.43     2.33 o
  -3   1  16      174.69      173.00     4.49 o
  -2   1  16      147.28      146.00     3.82 o
  -1   1  16      151.35      148.58     3.93 o
   0   1  16      199.31      198.43     5.09 o
   1   1  16       34.39       22.30     2.74 o
   2   1  16      199.05      201.39     5.09 o
   3   1  16       76.21       73.28     2.42 o
   4   1  16      276.43      280.81     7.00 o
   5   1  16       23.90       19.63     4.92 <
   6   1  16      110.11      110.15     3.15 o
   7   1  16        0.00        8.52    79.01 <
   8   1  16      107.76      103.71     3.22 o
   9   1  16       40.19       39.94     3.77 o
  10   1  16       82.65       81.02     3.27 o
 -13   2  16       35.82       27.61    16.51 <
 -12   2  16       72.78       69.25     3.48 o
 -11   2  16        0.00       11.64    97.38 <
 -10   2  16      200.89      199.64     5.32 o
  -9   2  16       96.56       96.49     3.24 o
  -8   2  16       18.32       15.43     7.81 <
  -7   2  16       56.30       58.83     2.79 o
  -6   2  16       71.64       71.78     2.52 o
  -5   2  16      215.72      216.18     5.50 o
  -4   2  16      162.62      166.02     4.23 o
  -3   2  16      132.76      131.27     3.52 o
  -2   2  16       95.02       91.06     2.69 o
  -1   2  16      246.66      248.64     6.25 o
   0   2  16      149.10      148.28     3.89 o
   1   2  16        6.81        7.87    13.28 <
   2   2  16      213.95      216.94     5.45 o
   3   2  16       95.04       94.23     2.74 o
   4   2  16      106.77      106.75     3.05 o
   5   2  16       73.24       75.15     2.65 o
   6   2  16      165.01      166.05     4.34 o
   7   2  16      200.57      204.40     5.19 o
   8   2  16       36.16       34.34     3.90 o
   9   2  16       23.24       21.63     6.25 <
  10   2  16       31.25       14.38     5.48 <
 -12   3  16       54.32       47.18     4.98 o
 -11   3  16       22.14       18.22     7.85 <
 -10   3  16       62.30       59.21     3.21 o
  -9   3  16       15.44       17.55     9.84 <
  -8   3  16       92.42       92.36     3.15 o
  -7   3  16       74.98       75.19     2.67 o
  -6   3  16      183.06      185.97     4.75 o
  -5   3  16       30.37       28.07     3.54 o
  -4   3  16       91.84       91.48     2.74 o
  -3   3  16       35.45       34.12     3.02 o
  -2   3  16      278.18      280.59     7.03 o
  -1   3  16       84.68       81.06     2.61 o
   0   3  16      153.47      152.14     4.02 o
   1   3  16       61.57       61.99     2.30 o
   2   3  16       42.20       41.78     2.58 o
   3   3  16        5.16        3.88    19.15 <
   4   3  16       31.60       30.83     3.50 o
   5   3  16      103.04      102.21     3.04 o
   6   3  16      213.26      217.62     5.49 o
   7   3  16       37.05       30.97     3.57 o
   8   3  16      123.14      121.73     3.54 o
   9   3  16       41.84       47.54     4.06 o
  10   3  16      159.03      156.42     4.48 o
 -12   4  16       74.59       65.40     7.38 o
 -11   4  16      141.55      138.09     4.36 o
 -10   4  16      212.63      211.56     5.71 o
  -9   4  16       82.85       77.55     3.42 o
  -8   4  16       88.50       86.60     3.25 o
  -7   4  16      133.14      131.91     3.67 o
  -6   4  16       58.72       57.28     2.56 o
  -5   4  16       12.14       10.40     9.16 <
  -4   4  16      164.25      165.11     4.29 o
  -3   4  16       15.30        7.51     6.73 <
  -2   4  16      120.40      115.24     3.29 o
  -1   4  16       75.47       72.20     2.48 o
   0   4  16      263.95      268.39     6.69 o
   1   4  16      260.88      262.03     6.62 o
   2   4  16       36.23       33.41     2.84 o
   3   4  16       41.09       40.31     2.69 o
   4   4  16       82.23       83.90     2.63 o
   5   4  16      231.65      234.65     5.93 o
   6   4  16      139.44      138.96     3.79 o
   7   4  16       40.22       35.27     3.54 o
   8   4  16       40.51       40.74     3.89 o
   9   4  16       47.88       45.68     3.78 o
  10   4  16       89.37       91.82     4.94 o
 -11   5  16       19.56       19.77    11.32 <
 -10   5  16       49.38       48.04     4.22 o
  -9   5  16       77.40       76.84     3.32 o
  -8   5  16      111.61      107.52     3.37 o
  -7   5  16      295.57      296.71     7.53 o
  -6   5  16       42.76       42.28     3.16 o
  -5   5  16       34.91       31.31     3.64 o
  -4   5  16       90.17       88.64     2.90 o
  -3   5  16      255.67      257.81     6.53 o
  -2   5  16       14.64       23.51     8.38 <
  -1   5  16       48.43       48.76     2.59 o
   0   5  16      145.79      145.41     3.85 o
   1   5  16       39.14       32.87     2.78 o
   2   5  16       69.26       67.02     2.45 o
   3   5  16       74.25       72.24     2.49 o
   4   5  16      139.79      137.58     3.73 o
   5   5  16      114.90      114.89     3.28 o
   6   5  16       30.55       25.64     4.21 o
   7   5  16        0.00        4.47    86.10 <
   8   5  16       14.67        3.48    11.71 <
   9   5  16      137.02      134.39     3.95 o
 -11   6  16       18.62       26.63    28.94 <
 -10   6  16       78.56       75.64     3.67 o
  -9   6  16      102.97      101.50     3.37 o
  -8   6  16      181.56      181.80     4.84 o
  -7   6  16       43.63       39.81     3.45 o
  -6   6  16      125.67      127.67     3.55 o
  -5   6  16      158.62      159.89     4.25 o
  -4   6  16      181.80      181.46     4.78 o
  -3   6  16       47.11       49.23     2.98 o
  -2   6  16      196.40      199.80     5.09 o
  -1   6  16       17.80        5.72     6.27 <
   0   6  16       12.10        2.86     9.25 <
   1   6  16      120.67      121.20     3.36 o
   2   6  16       71.99       71.55     2.65 o
   3   6  16      107.97      107.88     3.16 o
   4   6  16       61.06       63.46     2.72 o
   5   6  16       66.24       66.63     2.71 o
   6   6  16       28.51       27.47     4.52 o
   7   6  16       53.40       55.56     3.28 o
   8   6  16      133.56      133.82     3.92 o
   9   6  16       66.90       66.80     3.99 o
 -11   7  16       83.48       91.50     8.33 o
 -10   7  16       30.53       30.64     6.83 <
  -9   7  16      179.90      178.80     4.94 o
  -8   7  16       93.94       91.12     3.39 o
  -7   7  16       81.48       80.11     3.04 o
  -6   7  16       35.26       30.82     3.93 o
  -5   7  16       44.62       43.32     3.27 o
  -4   7  16      103.56      104.87     3.15 o
  -3   7  16       24.13       25.73     5.22 <
  -2   7  16       23.58       19.93     5.30 <
  -1   7  16      257.25      259.51     6.57 o
   0   7  16       94.15       93.03     2.94 o
   1   7  16       36.67       39.86     3.70 o
   2   7  16       51.12       48.82     2.95 o
   3   7  16      300.91      303.74     7.65 o
   4   7  16       91.37       89.74     2.98 o
   5   7  16       14.10       15.70    10.56 <
   6   7  16      122.31      124.48     3.52 o
   7   7  16      152.32      148.94     4.20 o
   8   7  16       22.82       20.01     7.73 <
   9   7  16       31.66        9.75    19.69 <
 -10   8  16       23.92        2.82    12.95 <
  -9   8  16      158.36      158.77     4.50 o
  -8   8  16       74.75       74.59     3.44 o
  -7   8  16       34.54       36.10     4.88 o
  -6   8  16       52.20       55.62     3.29 o
  -5   8  16      170.04      170.34     4.56 o
  -4   8  16      103.99      101.85     3.15 o
  -3   8  16      102.56       99.56     3.18 o
  -2   8  16       80.60       79.45     2.87 o
  -1   8  16      207.20      208.45     5.38 o
   0   8  16       92.77       92.00     2.94 o
   1   8  16       63.25       63.51     2.80 o
   2   8  16       88.37       86.96     2.93 o
   3   8  16       35.38       36.24     4.04 o
   4   8  16       42.79       47.52     3.49 o
   5   8  16       61.77       60.45     3.08 o
   6   8  16       17.99       10.12     9.76 <
   7   8  16      205.93      209.13     5.48 o
   8   8  16       31.11        8.46    14.46 <
  -9   9  16       43.24       47.06     5.32 o
  -8   9  16        3.66        9.27    51.92 <
  -7   9  16      116.10      114.19     3.61 o
  -6   9  16       90.39       92.07     3.37 o
  -5   9  16       88.79       89.77     3.15 o
  -4   9  16       97.91      100.84     3.25 o
  -3   9  16      110.50      108.41     3.48 o
  -2   9  16       93.89       92.45     3.24 o
  -1   9  16      166.89      165.88     4.48 o
   0   9  16      157.39      156.54     4.24 o
   1   9  16       66.82       66.62     2.93 o
   2   9  16       16.10        8.42     9.49 <
   3   9  16       58.94       58.38     2.98 o
   4   9  16      117.67      116.99     3.43 o
   5   9  16      119.25      119.53     3.53 o
   6   9  16       99.46       99.35     3.43 o
   7   9  16       34.69       20.15    11.95 <
  -8  10  16       96.55      105.76     4.77 o
  -7  10  16      102.34       99.38     3.63 o
  -6  10  16       68.99       70.42     3.34 o
  -5  10  16       40.05       40.44     4.77 o
  -4  10  16      102.15      102.03     3.41 o
  -3  10  16      103.11      102.60     3.37 o
  -2  10  16       42.17       38.50     4.17 o
  -1  10  16       15.74       16.36    10.72 <
   0  10  16       33.72       31.05     4.84 o
   1  10  16      303.13      308.41     7.72 o
   2  10  16       89.80       91.83     3.04 o
   3  10  16       49.68       46.28     3.84 o
   4  10  16       52.25       48.76     3.84 o
   5  10  16      164.71      164.85     4.49 o
   6  10  16       59.94       62.31     6.39 o
  -7  11  16      156.59      156.79     5.15 o
  -6  11  16      154.08      158.46     4.59 o
  -5  11  16       23.43       20.05     8.22 <
  -4  11  16      120.45      119.33     3.76 o
  -3  11  16      151.40      147.13     4.52 o
  -2  11  16      103.92      103.38     3.65 o
  -1  11  16        0.00        5.12   103.40 <
   0  11  16       50.66       51.13     4.23 o
   1  11  16       15.31       15.93    12.29 <
   2  11  16        0.00        5.45   102.92 <
   3  11  16       46.95       47.25     4.37 o
   4  11  16       18.72       22.24    11.91 <
   5  11  16       66.59       66.04     7.02 o
  -4  12  16       40.17       25.59    12.73 <
  -3  12  16       43.61       39.16     8.23 <
  -2  12  16      167.23      164.67     4.85 o
  -1  12  16       36.73       37.81     6.56 <
   0  12  16       26.06       16.50     8.47 <
   1  12  16      104.07      100.75     4.06 o
   2  12  16      126.06      123.46     4.49 o
   3  12  16       57.18       49.05     7.18 o
  -1  13  16      117.08      122.49     8.52 o
 -11   0  17       30.56       32.69     7.91 <
  -9   0  17      177.79      177.02     5.01 o
  -7   0  17      284.38      288.24     7.36 o
  -5   0  17      272.23      273.01     7.02 o
  -3   0  17      248.72      255.18     6.45 o
  -1   0  17      202.47      204.60     5.25 o
   1   0  17       10.36       12.86    12.56 <
   3   0  17      117.89      115.84     3.45 o
   5   0  17      159.11      162.37     4.44 o
   7   0  17      114.65      113.68     3.62 o
   9   0  17       78.94       77.46     3.67 o
 -12   1  17       68.23       66.40     5.12 o
 -11   1  17       77.73       76.86     3.27 o
 -10   1  17      204.02      206.44     5.38 o
  -9   1  17      157.72      159.46     4.31 o
  -8   1  17       23.56       30.97     6.29 <
  -7   1  17       20.91       23.34     6.24 <
  -6   1  17        5.99        1.88    19.16 <
  -5   1  17      131.95      133.11     3.57 o
  -4   1  17       53.72       54.26     2.45 o
  -3   1  17       34.01       30.98     2.99 o
  -2   1  17      151.12      149.17     3.94 o
  -1   1  17       84.00       81.68     2.51 o
   0   1  17       20.92       12.66     4.52 <
   1   1  17      169.06      171.78     4.38 o
   2   1  17      121.48      120.89     3.29 o
   3   1  17      156.66      157.82     4.09 o
   4   1  17       37.40       31.24     3.21 o
   5   1  17      163.28      164.62     4.31 o
   6   1  17      149.77      151.76     4.00 o
   7   1  17       56.98       57.79     2.76 o
   8   1  17       21.02        3.67     6.24 <
   9   1  17       55.64       52.61     3.14 o
  10   1  17       42.72       32.58     9.55 <
 -12   2  17        0.00        4.89   171.72 <
 -11   2  17      169.43      170.07     4.66 o
 -10   2  17       60.45       58.69     3.35 o
  -9   2  17       91.46       91.22     3.23 o
  -8   2  17       87.77       88.24     3.13 o
  -7   2  17      155.64      154.12     4.25 o
  -6   2  17       33.04       32.52     3.89 o
  -5   2  17       14.58        4.57     7.41 <
  -4   2  17       79.70       81.26     2.57 o
  -3   2  17       13.83        3.21     7.51 <
  -2   2  17      221.99      220.40     5.65 o
  -1   2  17      161.88      162.29     4.22 o
   0   2  17       80.11       78.54     2.49 o
   1   2  17      131.14      133.00     3.50 o
   2   2  17       84.81       82.05     2.59 o
   3   2  17      131.77      132.79     3.55 o
   4   2  17      214.66      217.34     5.51 o
   5   2  17      191.03      192.53     4.95 o
   6   2  17      125.88      124.51     3.49 o
   7   2  17      104.31      101.14     3.08 o
   8   2  17       13.34       10.45    10.19 <
   9   2  17       53.30       53.32     3.28 o
  10   2  17      126.23      128.73     5.55 o
 -11   3  17       15.09       18.58    13.73 <
 -10   3  17       77.68       75.23     3.22 o
  -9   3  17      108.77      108.12     3.44 o
  -8   3  17       84.10       85.45     3.11 o
  -7   3  17      182.13      181.91     4.81 o
  -6   3  17        0.00        9.16    76.03 <
  -5   3  17       99.13       97.96     2.95 o
  -4   3  17      166.95      163.21     4.37 o
  -3   3  17      376.85      386.42     9.49 o
  -2   3  17      104.71      101.94     2.99 o
  -1   3  17      247.88      251.93     6.30 o
   0   3  17      124.63      124.16     3.40 o
   1   3  17      149.66      150.16     3.95 o
   2   3  17      111.09      111.70     3.09 o
   3   3  17       35.39       34.02     3.21 o
   4   3  17       39.84       38.30     3.20 o
   5   3  17      112.27      115.94     3.22 o
   6   3  17       55.31       53.91     2.82 o
   7   3  17      158.10      158.32     4.20 o
   8   3  17      113.94      114.63     3.37 o
   9   3  17      119.13      114.51     3.69 o
 -11   4  17      119.55      115.37     5.20 o
 -10   4  17       46.00       46.44     4.65 o
  -9   4  17      117.06      118.84     3.83 o
  -8   4  17      137.15      140.73     4.11 o
  -7   4  17        9.24       13.25    14.73 <
  -6   4  17       59.16       61.99     2.72 o
  -5   4  17        8.63        3.73    13.42 <
  -4   4  17       31.88       29.78     3.63 o
  -3   4  17       15.15        4.04     7.41 <
  -2   4  17      120.55      119.52     3.34 o
  -1   4  17      144.89      145.32     3.84 o
   0   4  17      202.68      203.07     5.21 o
   1   4  17       51.42       49.25     2.59 o
   2   4  17       54.02       53.92     2.61 o
   3   4  17       60.48       58.06     2.50 o
   4   4  17      265.41      272.18     6.74 o
   5   4  17       88.61       86.71     2.84 o
   6   4  17       47.87       47.36     3.11 o
   7   4  17       47.22       45.57     3.30 o
   8   4  17       94.02       90.28     3.19 o
   9   4  17       60.27       57.13     5.76 o
 -11   5  17       69.30       65.60     8.03 o
 -10   5  17       48.55       47.98     4.58 o
  -9   5  17      132.34      133.08     4.09 o
  -8   5  17      177.81      175.97     4.77 o
  -7   5  17       34.53       34.70     4.22 o
  -6   5  17       23.25       26.49     5.84 <
  -5   5  17       30.10       26.87     4.53 o
  -4   5  17      242.64      245.53     6.23 o
  -3   5  17       80.52       79.04     2.79 o
  -2   5  17        4.83       16.42    26.41 <
  -1   5  17       84.57       84.20     2.73 o
   0   5  17       72.94       70.18     2.54 o
   1   5  17      158.33      160.42     4.17 o
   2   5  17       69.05       71.50     2.55 o
   3   5  17      133.74      132.16     3.64 o
   4   5  17       23.59       15.33     5.42 <
   5   5  17       82.95       81.91     2.82 o
   6   5  17        7.92       15.87    16.25 <
   7   5  17      101.71       99.90     3.17 o
   8   5  17      115.28      112.13     3.57 o
 -10   6  17      108.04      102.76     5.61 o
  -9   6  17      163.09      160.12     4.51 o
  -8   6  17       77.63       78.40     3.08 o
  -7   6  17      106.61      107.02     3.29 o
  -6   6  17      195.75      195.67     5.13 o
  -5   6  17      154.99      156.86     4.19 o
  -4   6  17       14.35        5.13     9.48 <
  -3   6  17      161.95      163.42     4.32 o
  -2   6  17      141.86      139.76     3.88 o
  -1   6  17       58.26       56.00     2.89 o
   0   6  17      153.10      154.67     4.09 o
   1   6  17       68.35       69.51     2.68 o
   2   6  17       17.67       12.63     7.42 <
   3   6  17       22.27       16.22     6.17 <
   4   6  17      165.45      165.33     4.40 o
   5   6  17        0.00        7.79    84.53 <
   6   6  17       55.95       59.08     3.01 o
   7   6  17       39.60       39.87     3.95 o
   8   6  17       24.39       26.05    10.71 <
 -10   7  17      201.47      208.54     6.48 o
  -9   7  17       24.49       10.39     9.00 <
  -8   7  17        0.00        6.62   104.85 <
  -7   7  17       13.85       12.62    11.08 <
  -6   7  17       97.67       98.73     3.10 o
  -5   7  17       57.28       54.30     3.04 o
  -4   7  17        0.00       14.10    82.84 <
  -3   7  17       72.02       70.90     2.88 o
  -2   7  17      103.40      103.74     3.12 o
  -1   7  17       81.52       81.62     2.90 o
   0   7  17       26.11       27.32     5.19 <
   1   7  17       36.52       33.49     3.92 o
   2   7  17      209.76      210.56     5.44 o
   3   7  17      143.77      143.98     3.94 o
   4   7  17        0.63       12.15    84.04 <
   5   7  17       96.09       96.48     3.22 o
   6   7  17      171.90      171.26     4.65 o
   7   7  17       29.60       25.84     6.08 <
   8   7  17       23.17        1.91    19.59 <
  -9   8  17        0.00        7.09   132.26 <
  -8   8  17       10.44       11.84    23.34 <
  -7   8  17       69.31       71.34     3.32 o
  -6   8  17      225.02      227.79     5.86 o
  -5   8  17       76.96       72.25     3.07 o
  -4   8  17       95.07       94.32     3.18 o
  -3   8  17       57.57       53.49     3.14 o
  -2   8  17      254.35      255.61     6.53 o
  -1   8  17        2.79        3.83    52.24 <
   0   8  17       25.14       22.65     5.67 <
   1   8  17      162.17      163.22     4.34 o
   2   8  17       87.57       87.65     2.98 o
   3   8  17      104.94      103.14     3.22 o
   4   8  17        0.00        3.34    87.88 <
   5   8  17       79.23       79.33     3.17 o
   6   8  17      157.96      157.73     4.36 o
   7   8  17      143.23      148.63     5.15 o
  -8   9  17       20.71       38.32    16.97 <
  -7   9  17       74.95       73.00     3.53 o
  -6   9  17       12.41        5.46    15.14 <
  -5   9  17       15.31       13.22    11.29 <
  -4   9  17      166.22      167.12     4.53 o
  -3   9  17       61.45       59.29     3.29 o
  -2   9  17      117.33      115.11     3.55 o
  -1   9  17      120.76      121.25     3.52 o
   0   9  17      136.10      136.47     3.82 o
   1   9  17       30.27       28.08     4.88 o
   2   9  17       58.33       55.48     3.02 o
   3   9  17      181.67      181.42     4.81 o
   4   9  17       13.52       11.99    11.52 <
   5   9  17      123.11      122.16     3.68 o
   6   9  17       16.06       34.28    23.80 <
  -7  10  17       64.71       65.12     6.57 o
  -6  10  17       11.87        9.43    20.19 <
  -5  10  17        9.82        8.17    19.99 <
  -4  10  17       20.43       17.42     8.40 <
  -3  10  17       47.46       52.73     3.86 o
  -2  10  17       16.44       21.89    10.23 <
  -1  10  17       11.38        2.66    14.57 <
   0  10  17      146.20      146.39     4.12 o
   1  10  17       27.66       25.01     5.77 <
   2  10  17       53.40       54.48     3.21 o
   3  10  17       23.46       10.69     7.36 <
   4  10  17      150.82      153.21     4.46 o
   5  10  17        0.00       11.73   171.94 <
  -6  11  17       14.98       13.20    36.76 <
  -5  11  17       90.48       90.87     4.53 o
  -4  11  17      209.61      211.65     5.95 o
  -3  11  17       20.17       23.94    16.10 <
  -2  11  17       22.53       24.13     9.39 <
  -1  11  17       62.07       59.82     3.88 o
   0  11  17       95.66       93.18     3.50 o
   1  11  17       27.91       32.75     8.23 <
   2  11  17       11.58       18.03    22.82 <
   3  11  17       13.39       16.98    48.36 <
  -1  12  17      101.71      102.46     8.79 o
 -10   0  18      101.23      101.04     4.10 o
  -8   0  18      197.52      202.45     5.45 o
  -6   0  18       28.80       30.97     6.46 <
  -4   0  18      314.68      320.79     8.06 o
  -2   0  18       95.02       93.20     3.04 o
   0   0  18      148.64      148.34     4.07 o
   2   0  18      113.69      110.90     3.40 o
   4   0  18       60.74       56.53     3.43 o
   6   0  18       19.45       26.49     9.39 <
   8   0  18       97.91       95.81     3.65 o
 -11   1  18      109.15      105.53     4.62 o
 -10   1  18      156.56      155.82     4.39 o
  -9   1  18      102.09      101.50     3.45 o
  -8   1  18       61.62       62.19     3.39 o
  -7   1  18      104.59      103.41     3.20 o
  -6   1  18      172.53      177.87     4.54 o
  -5   1  18      105.17      104.79     3.06 o
  -4   1  18       21.53       14.49     5.48 <
  -3   1  18       22.89       23.56     4.82 <
  -2   1  18       68.90       63.70     2.38 o
  -1   1  18       16.16        8.40     6.26 <
   0   1  18      167.15      167.97     4.34 o
   1   1  18       69.01       69.74     2.43 o
   2   1  18      176.21      178.39     4.56 o
   3   1  18       25.67       21.25     4.51 <
   4   1  18      168.62      170.38     4.42 o
   5   1  18       87.27       86.80     2.77 o
   6   1  18      127.23      130.32     3.54 o
   7   1  18      107.95      103.85     3.17 o
   8   1  18       38.27       30.88     3.92 o
   9   1  18       53.15       51.23     7.57 o
 -11   2  18       11.53       12.00    24.71 <
 -10   2  18      180.45      179.34     4.90 o
  -9   2  18       23.53       24.02     6.87 <
  -8   2  18      110.07      110.23     3.48 o
  -7   2  18      143.96      140.96     4.03 o
  -6   2  18       50.24       48.05     3.05 o
  -5   2  18      123.19      120.27     3.51 o
  -4   2  18       45.06       44.36     2.85 o
  -3   2  18      242.82      243.14     6.19 o
  -2   2  18      186.84      187.07     4.84 o
  -1   2  18       53.79       51.58     2.46 o
   0   2  18       12.79        8.58     8.77 <
   1   2  18      110.91      109.16     3.09 o
   2   2  18      162.03      160.75     4.23 o
   3   2  18       63.33       63.46     2.56 o
   4   2  18       82.76       82.48     2.71 o
   5   2  18      155.57      157.86     4.12 o
   6   2  18       87.20       84.14     2.82 o
   7   2  18       21.82       20.29     5.85 <
   8   2  18      125.08      123.13     3.57 o
   9   2  18      119.55      114.76     5.42 o
 -11   3  18       89.93       96.45     7.98 o
 -10   3  18       23.32        6.72     8.85 <
  -9   3  18       54.47       52.44     3.56 o
  -8   3  18       16.91       26.45     9.65 <
  -7   3  18       38.99       38.97     3.80 o
  -6   3  18      134.56      136.92     3.74 o
  -5   3  18       70.60       70.42     2.67 o
  -4   3  18      193.39      189.78     5.01 o
  -3   3  18       35.05       22.23     3.59 o
  -2   3  18      269.89      271.90     6.86 o
  -1   3  18      154.83      154.62     4.08 o
   0   3  18      108.67      105.95     3.10 o
   1   3  18       45.19       44.76     2.93 o
   2   3  18      182.88      186.49     4.75 o
   3   3  18       43.02       43.16     2.96 o
   4   3  18       97.75      100.12     2.97 o
   5   3  18       58.05       56.32     2.74 o
   6   3  18      103.12      104.86     3.05 o
   7   3  18       41.64       41.10     3.52 o
   8   3  18       44.62       48.70     5.49 o
 -10   4  18      133.57      133.77     4.89 o
  -9   4  18      194.07      192.25     5.34 o
  -8   4  18       47.74       48.93     4.35 o
  -7   4  18        0.00       10.00    94.63 <
  -6   4  18       22.40       24.91     6.35 <
  -5   4  18       95.88       96.68     3.06 o
  -4   4  18       19.39        9.75     6.45 <
  -3   4  18       10.74        7.79    10.90 <
  -2   4  18      150.38      149.45     4.02 o
  -1   4  18      144.21      145.04     3.83 o
   0   4  18       28.50       26.16     3.99 o
   1   4  18       17.36       19.92     6.91 <
   2   4  18      134.89      135.89     3.67 o
   3   4  18      250.88      257.34     6.39 o
   4   4  18       96.19       97.37     2.94 o
   5   4  18      117.79      118.22     3.33 o
   6   4  18       35.04       37.47     3.92 o
   7   4  18       80.49       77.19     2.87 o
   8   4  18      121.41      117.68     4.78 o
 -10   5  18       77.47       81.49     6.06 o
  -9   5  18      155.14      156.30     4.53 o
  -8   5  18      143.05      144.45     4.29 o
  -7   5  18       71.79       71.17     2.99 o
  -6   5  18       97.01       95.37     3.11 o
  -5   5  18      227.94      229.79     5.90 o
  -4   5  18       19.39       15.76     7.26 <
  -3   5  18      100.55      100.10     3.10 o
  -2   5  18        8.13       14.80    16.54 <
  -1   5  18       98.13       95.17     3.06 o
   0   5  18       51.77       52.69     2.95 o
   1   5  18       81.76       81.31     2.76 o
   2   5  18       33.18       35.88     3.86 o
   3   5  18       50.92       46.07     2.94 o
   4   5  18      128.34      128.11     3.61 o
   5   5  18       58.00       60.92     2.94 o
   6   5  18       52.61       54.01     3.05 o
   7   5  18       89.91       91.62     3.08 o
  -9   6  18      119.93      116.30     5.63 o
  -8   6  18       72.33       73.62     3.16 o
  -7   6  18      142.07      140.66     3.98 o
  -6   6  18       92.82       95.92     3.09 o
  -5   6  18      132.69      131.26     3.75 o
  -4   6  18      145.87      150.20     4.02 o
  -3   6  18      116.23      115.27     3.43 o
  -2   6  18       70.69       69.34     2.84 o
  -1   6  18       31.32       31.09     4.47 o
   0   6  18       97.24       98.71     3.03 o
   1   6  18      100.50      100.92     3.17 o
   2   6  18        8.88        6.35    16.99 <
   3   6  18      122.73      123.50     3.53 o
   4   6  18       43.70       40.08     3.64 o
   5   6  18       33.95       38.07     4.78 o
   6   6  18       83.51       85.81     3.03 o
   7   6  18       52.34       63.45     5.20 o
  -9   7  18       11.47        6.18    52.24 <
  -8   7  18       13.66       12.66    16.31 <
  -7   7  18      109.91      106.86     3.47 o
  -6   7  18       87.52       87.93     3.07 o
  -5   7  18       32.83       29.67     4.59 o
  -4   7  18       85.63       85.62     3.03 o
  -3   7  18       38.02       38.42     4.13 o
  -2   7  18       62.88       62.09     2.94 o
  -1   7  18       55.56       56.77     3.27 o
   0   7  18       61.38       57.57     3.09 o
   1   7  18      251.74      253.00     6.46 o
   2   7  18       49.95       48.55     3.32 o
   3   7  18       11.16       13.97    13.20 <
   4   7  18      133.79      130.35     3.82 o
   5   7  18      219.37      220.75     5.74 o
   6   7  18       14.33       12.50    19.29 <
  -8   8  18       56.47       60.25    10.11 <
  -7   8  18      111.39      106.08     3.71 o
  -6   8  18      124.57      126.24     3.69 o
  -5   8  18       22.26        6.34     7.37 <
  -4   8  18       47.43       46.33     3.73 o
  -3   8  18      276.79      273.38     7.11 o
  -2   8  18       85.50       82.78     3.11 o
  -1   8  18       53.91       50.75     3.28 o
   0   8  18       51.77       50.04     3.43 o
   1   8  18      143.88      140.12     3.97 o
   2   8  18       45.29       45.75     3.59 o
   3   8  18        7.27       14.18    21.61 <
   4   8  18        0.00        7.14    90.61 <
   5   8  18       50.63       54.58     4.80 o
   6   8  18       63.53       71.68     8.92 o
  -7   9  18       10.15       21.20    66.80 <
  -6   9  18       26.80       28.03     9.54 <
  -5   9  18      134.64      133.49     3.96 o
  -4   9  18      107.11      102.03     3.51 o
  -3   9  18       25.58        2.99     6.89 <
  -2   9  18      129.93      128.50     3.82 o
  -1   9  18      201.38      200.36     5.29 o
   0   9  18       43.45       43.26     3.90 o
   1   9  18       18.12       14.37     8.43 <
   2   9  18       34.52       37.33     4.52 o
   3   9  18       27.46       24.21     5.92 <
   4   9  18      106.77      107.03     3.81 o
   5   9  18       74.49       78.22    10.22 o
  -5  10  18       16.57       21.50    21.76 <
  -4  10  18       47.35       47.57     6.62 o
  -3  10  18       34.10       35.62     7.76 <
  -2  10  18       18.47       17.93     9.56 <
  -1  10  18      146.58      146.03     4.15 o
   0  10  18       44.04       40.78     4.67 o
   1  10  18       18.88       22.01    12.59 <
   2  10  18       50.44       50.09     4.63 o
   3  10  18      230.78      234.60     6.63 o
  -4  11  18       70.23       83.64     8.69 o
  -3  11  18       91.96       80.86     7.18 o
   0  11  18       44.86       58.42    14.47 <
  -9   0  19      158.93      158.19     4.85 o
  -7   0  19      100.40      100.75     3.85 o
  -5   0  19      194.76      195.41     5.25 o
  -3   0  19       99.97       99.49     3.49 o
  -1   0  19      167.54      168.72     4.50 o
   1   0  19      126.61      131.28     3.67 o
   3   0  19       50.45       51.63     3.85 o
   5   0  19        7.78        1.25    24.83 <
   7   0  19       98.95       99.69     3.57 o
 -10   1  19       29.01       34.94     9.30 <
  -9   1  19      175.70      175.75     4.81 o
  -8   1  19       32.39       34.52     5.61 <
  -7   1  19      201.52      201.32     5.37 o
  -6   1  19       74.23       70.28     2.88 o
  -5   1  19      112.55      110.81     3.27 o
  -4   1  19       49.77       49.02     3.01 o
  -3   1  19      109.38      106.74     3.22 o
  -2   1  19       35.74       37.67     3.39 o
  -1   1  19      113.32      115.73     3.16 o
   0   1  19       98.29       97.69     2.86 o
   1   1  19       19.98       19.56     5.49 <
   2   1  19       54.34       48.51     2.61 o
   3   1  19      271.06      276.13     6.89 o
   4   1  19      162.37      164.71     4.29 o
   5   1  19        0.00        6.31    80.92 <
   6   1  19       16.16       14.82     7.88 <
   7   1  19      124.59      123.61     3.60 o
 -10   2  19       26.12        9.63    10.44 <
  -9   2  19       79.33       78.68     3.38 o
  -8   2  19       16.32       18.91    11.32 <
  -7   2  19       92.20       92.21     3.30 o
  -6   2  19        0.00        6.45    84.41 <
  -5   2  19      136.42      134.76     3.82 o
  -4   2  19      224.63      221.87     5.79 o
  -3   2  19       32.63       25.11     3.88 o
  -2   2  19      131.42      131.16     3.58 o
  -1   2  19       59.43       57.90     2.53 o
   0   2  19      120.73      117.70     3.35 o
   1   2  19      154.40      154.01     4.09 o
   2   2  19      130.66      131.97     3.54 o
   3   2  19       45.41       46.91     2.96 o
   4   2  19       17.53       11.78     7.38 <
   5   2  19      151.22      148.93     4.03 o
   6   2  19        0.00        9.99    79.50 <
   7   2  19       49.21       54.65     4.55 o
   8   2  19       41.89       60.88    15.04 <
  -9   3  19       32.79       34.07     6.58 <
  -8   3  19       19.92        9.55     9.44 <
  -7   3  19       96.20       93.85     3.24 o
  -6   3  19       34.75       38.36     4.44 o
  -5   3  19      207.92      208.18     5.41 o
  -4   3  19       23.54       13.50     5.44 <
  -3   3  19      238.28      238.37     6.11 o
  -2   3  19      119.11      115.52     3.35 o
  -1   3  19      122.70      122.19     3.38 o
   0   3  19       16.11        7.06     7.48 <
   1   3  19      194.45      196.36     5.05 o
   2   3  19        8.46       11.19    16.03 <
   3   3  19       13.94        5.15     9.83 <
   4   3  19       26.51       25.32     4.86 <
   5   3  19       72.55       72.54     2.68 o
   6   3  19        0.00        2.01    87.44 <
   7   3  19       54.32       57.09     4.55 o
  -9   4  19       52.48       56.14     7.84 o
  -8   4  19       66.04       69.14     3.98 o
  -7   4  19       81.07       85.75     3.28 o
  -6   4  19      143.35      141.31     4.02 o
  -5   4  19      129.13      123.79     3.69 o
  -4   4  19       56.09       51.98     3.17 o
  -3   4  19       16.41       17.71     8.00 <
  -2   4  19       80.03       81.17     2.79 o
  -1   4  19      108.34      107.59     3.16 o
   0   4  19       24.91       27.30     5.06 <
   1   4  19       86.31       86.20     2.81 o
   2   4  19      188.12      188.85     4.90 o
   3   4  19       34.66       28.12     4.01 o
   4   4  19       46.63       45.32     3.19 o
   5   4  19      153.80      154.91     4.11 o
   6   4  19      151.52      154.83     4.06 o
   7   4  19       66.67       71.19     4.91 o
  -9   5  19       49.13       61.52    10.46 <
  -8   5  19       89.57       85.27     3.69 o
  -7   5  19       19.89       23.92     8.70 <
  -6   5  19      116.39      115.99     3.47 o
  -5   5  19       86.45       82.17     3.04 o
  -4   5  19      124.78      124.07     3.62 o
  -3   5  19        0.00        7.29    85.41 <
  -2   5  19      186.88      189.27     4.93 o
  -1   5  19       70.16       68.49     2.96 o
   0   5  19       14.95       19.25     9.54 <
   1   5  19       69.23       68.25     2.87 o
   2   5  19      137.16      133.57     3.80 o
   3   5  19      112.52      106.34     3.33 o
   4   5  19       23.26       24.28     6.62 <
   5   5  19       32.12       34.86     4.80 o
   6   5  19       18.68        6.23    14.80 <
  -8   6  19       42.84       46.33     9.05 <
  -7   6  19       65.54       66.96     3.19 o
  -6   6  19      112.58      107.51     3.43 o
  -5   6  19      144.11      141.48     4.01 o
  -4   6  19       81.70       82.10     3.03 o
  -3   6  19       55.89       57.80     3.21 o
  -2   6  19       27.61       28.90     5.35 <
  -1   6  19      135.27      136.53     3.81 o
   0   6  19       60.02       59.18     3.08 o
   1   6  19       55.83       50.72     3.32 o
   2   6  19       81.34       79.53     3.06 o
   3   6  19       87.09       85.29     3.04 o
   4   6  19       48.09       46.72     3.64 o
   5   6  19       36.36       40.69     6.23 <
   6   6  19       34.01       38.13    18.87 <
  -7   7  19       33.94       32.40     8.06 <
  -6   7  19       27.04       29.35     6.09 <
  -5   7  19       78.89       79.04     3.07 o
  -4   7  19       74.07       71.82     3.08 o
  -3   7  19       41.02       40.79     4.06 o
  -2   7  19       35.86       33.41     4.56 o
  -1   7  19       26.08       32.72     6.20 <
   0   7  19       97.37       95.16     3.26 o
   1   7  19       28.33       26.17     5.70 <
   2   7  19       97.56       98.09     3.23 o
   3   7  19      103.07       99.21     3.32 o
   4   7  19      206.72      205.42     5.57 o
  -7   8  19       43.28       48.88    13.08 <
  -6   8  19        4.35       17.16    89.97 <
  -5   8  19       17.77       12.04    11.89 <
  -4   8  19      246.08      246.18     6.39 o
  -3   8  19       43.90       38.59     4.16 o
  -2   8  19       66.81       67.32     3.34 o
  -1   8  19      106.23      106.33     3.40 o
   0   8  19      207.95      203.43     5.48 o
   1   8  19       27.89       20.52     5.95 <
   2   8  19       64.29       62.07     3.10 o
   3   8  19       75.18       75.85     3.62 o
  -5   9  19       83.21       73.15     9.92 o
  -4   9  19       22.04       17.10    19.64 <
  -3   9  19      108.19      109.21     4.95 o
  -2   9  19      171.35      177.87     5.91 o
  -1   9  19       34.44       40.66     8.49 <
   0   9  19       52.62       47.42     5.29 o
   1   9  19      117.34      115.90     4.28 o
   2   9  19       22.59       25.72    12.32 <
   3   9  19       32.06       71.03    21.35 <
  -2  10  19       15.54       16.22    35.99 <
  -1  10  19       21.23       20.19    29.12 <
   0  10  19       55.52       48.09    11.33 <
  -8   0  20       64.22       64.99     4.92 o
  -6   0  20      187.33      186.56     5.19 o
  -4   0  20       17.58       20.25    10.91 <
  -2   0  20      230.35      231.61     6.09 o
   0   0  20      140.39      139.56     3.93 o
   2   0  20      193.47      192.55     5.14 o
   4   0  20       10.69        8.88    18.51 <
   6   0  20       25.45       18.32    13.72 <
  -9   1  20       47.96       46.76     8.32 <
  -8   1  20       16.35       22.07    11.39 <
  -7   1  20       54.56       61.35     3.73 o
  -6   1  20      163.79      162.97     4.45 o
  -5   1  20       16.99        7.99     9.06 <
  -4   1  20       50.34       49.33     3.15 o
  -3   1  20       17.44       12.34     8.03 <
  -2   1  20       23.19       20.87     5.80 <
  -1   1  20       11.65        5.90     9.63 <
   0   1  20       16.54        3.23     7.36 <
   1   1  20       26.29       21.99     4.61 <
   2   1  20      143.50      141.55     3.83 o
   3   1  20      119.87      116.75     3.37 o
   4   1  20       27.75       22.73     4.76 <
   5   1  20       73.96       75.28     2.74 o
   6   1  20       75.20       75.80     4.27 o
  -9   2  20        7.41       20.22    52.37 <
  -8   2  20      153.46      156.56     4.52 o
  -7   2  20       49.31       48.49     4.12 o
  -6   2  20       74.88       75.85     3.05 o
  -5   2  20      171.56      175.28     4.61 o
  -4   2  20       57.37       53.39     3.08 o
  -3   2  20      116.52      115.76     3.38 o
  -2   2  20       61.09       60.21     2.70 o
  -1   2  20       87.05       85.83     2.78 o
   0   2  20      108.10      107.26     3.14 o
   1   2  20      122.08      123.16     3.42 o
   2   2  20        8.16       11.42    15.59 <
   3   2  20       51.38       50.55     2.94 o
   4   2  20      196.80      199.88     5.10 o
   5   2  20       18.40       12.26     7.34 <
   6   2  20        0.00        5.66   132.60 <
  -8   3  20        0.00       29.16   158.99 <
  -7   3  20       55.32       55.67     4.05 o
  -6   3  20       50.07       44.82     3.42 o
  -5   3  20       89.36       87.91     3.13 o
  -4   3  20      308.52      312.26     7.85 o
  -3   3  20       87.60       84.65     2.92 o
  -2   3  20        4.37        5.73    29.84 <
  -1   3  20       53.13       48.12     2.94 o
   0   3  20      197.74      194.41     5.13 o
   1   3  20      117.94      118.73     3.37 o
   2   3  20       47.30       45.65     3.11 o
   3   3  20       45.24       44.83     3.37 o
   4   3  20       17.40       13.18     8.11 <
   5   3  20       27.90       34.30     6.14 <
   6   3  20       37.48       43.57     8.33 <
  -7   4  20      167.03      160.94     5.11 o
  -6   4  20       22.05       16.14     8.03 <
  -5   4  20      106.81      103.78     3.41 o
  -4   4  20       26.14       20.20     6.18 <
  -3   4  20       18.76        4.68     7.96 <
  -2   4  20       57.92       54.97     2.97 o
  -1   4  20       24.18       28.46     5.79 <
   0   4  20        0.00        1.20    82.93 <
   1   4  20      122.65      121.57     3.46 o
   2   4  20       50.64       48.01     3.08 o
   3   4  20      128.28      127.23     3.59 o
   4   4  20       77.87       76.41     2.91 o
   5   4  20      118.86      119.02     4.22 o
  -7   5  20       63.24       67.63     6.57 o
  -6   5  20       70.05       74.13     3.32 o
  -5   5  20       60.71       65.01     3.17 o
  -4   5  20       44.24       43.51     3.90 o
  -3   5  20       92.42       95.95     3.18 o
  -2   5  20       30.66       31.80     4.99 o
  -1   5  20       82.80       83.36     3.04 o
   0   5  20       68.51       71.88     3.09 o
   1   5  20      146.64      145.15     4.01 o
   2   5  20      148.39      145.89     4.06 o
   3   5  20       52.88       49.36     3.36 o
   4   5  20       15.78        2.49    16.78 <
  -7   6  20      167.79      174.82     7.10 o
  -6   6  20       62.69       65.29     3.97 o
  -5   6  20       68.32       67.29     3.17 o
  -4   6  20       20.83        1.57     8.04 <
  -3   6  20       60.43       61.34     3.28 o
  -2   6  20      102.99      100.58     3.28 o
  -1   6  20      222.39      221.74     5.79 o
   0   6  20       39.50       34.82     4.39 o
   1   6  20       21.31        5.56     7.58 <
   2   6  20      109.16      102.84     3.41 o
   3   6  20      172.66      170.05     5.26 o
  -6   7  20       63.19       60.95     6.25 o
  -5   7  20       91.70       86.93     3.84 o
  -4   7  20       44.18       42.57     4.77 o
  -3   7  20       18.27       17.35    10.28 <
  -2   7  20        0.00        7.44    99.60 <
  -1   7  20       38.03       39.68     4.53 o
   0   7  20       56.34       53.65     3.54 o
   1   7  20       31.64       38.21     7.55 <
   2   7  20       69.54       70.31     4.98 o
   3   7  20      128.59      123.61     5.73 o
  -4   8  20       47.09       42.87    12.23 <
  -3   8  20      154.02      158.26     7.10 o
  -2   8  20       51.10       38.06    11.38 <
  -1   8  20      134.16      130.75     5.63 o
   0   8  20       71.98       78.70     6.42 o
   2   8  20       21.75       11.89    33.06 <
  -7   0  21       70.95       61.83     8.11 o
  -5   0  21       40.60       35.85     5.65 o
  -3   0  21      165.73      164.81     4.78 o
  -1   0  21       14.23        5.59    13.63 <
   1   0  21      261.04      266.58     6.75 o
   3   0  21       17.45       19.55    11.27 <
  -8   1  21       44.72       58.82    13.46 <
  -7   1  21      167.19      168.33     5.31 o
  -6   1  21       51.54       48.74     3.80 o
  -5   1  21       62.30       60.48     3.10 o
  -4   1  21       82.68       84.30     2.97 o
  -3   1  21       27.70       30.92     5.64 <
  -2   1  21       21.47       15.69     6.71 <
  -1   1  21      100.44       99.65     3.06 o
   0   1  21       68.12       66.70     2.67 o
   1   1  21      149.22      150.45     4.01 o
   2   1  21       66.11       65.90     2.74 o
   3   1  21       79.20       78.83     2.81 o
   4   1  21       20.94       26.54    14.77 <
  -7   2  21       48.43       49.93     6.79 o
  -6   2  21      134.35      139.63     4.23 o
  -5   2  21       91.92       91.03     3.23 o
  -4   2  21      134.02      133.93     3.81 o
  -3   2  21       89.47       88.57     3.12 o
  -2   2  21      138.23      138.38     3.85 o
  -1   2  21       32.85       27.02     4.41 o
   0   2  21      131.22      131.75     3.61 o
   1   2  21       23.13       26.38     5.94 <
   2   2  21       14.54       10.90     9.78 <
   3   2  21      119.01      119.30     3.40 o
   4   2  21       11.61        6.86    34.08 <
   5   2  21       19.36        8.16    34.78 <
  -6   3  21       67.25       66.65     5.21 o
  -5   3  21      178.71      176.05     4.80 o
  -4   3  21       24.71       19.81     6.90 <
  -3   3  21       52.41       53.69     3.37 o
  -2   3  21       65.21       64.92     2.93 o
  -1   3  21      234.35      235.79     6.03 o
   0   3  21       30.59       18.24     4.66 o
   1   3  21       63.43       63.43     2.88 o
   2   3  21       11.09       20.06    13.16 <
   3   3  21       86.25       83.25     3.54 o
   4   3  21       23.56       30.26    20.93 <
  -6   4  21      150.84      154.35     5.27 o
  -5   4  21       49.29       53.06     4.97 o
  -4   4  21       51.99       51.00     3.79 o
  -3   4  21      155.61      155.01     4.27 o
  -2   4  21       47.10       47.54     3.66 o
  -1   4  21       28.26       28.15     5.81 <
   0   4  21       74.17       75.58     2.95 o
   1   4  21       38.40       32.04     3.94 o
   2   4  21      116.70      117.73     3.61 o
   3   4  21      129.79      129.99     4.67 o
   4   4  21       35.32       63.43    21.11 <
  -6   5  21      102.32      106.09     6.17 o
  -5   5  21        0.00        6.13   159.07 <
  -4   5  21      108.02      103.16     3.77 o
  -3   5  21       55.10       55.69     3.95 o
  -2   5  21       49.98       50.12     3.57 o
  -1   5  21       30.27       31.17     5.57 <
   0   5  21      195.18      196.54     5.30 o
   1   5  21       22.43        4.30    10.78 <
   2   5  21       96.97       96.87     4.95 o
  -4   6  21       50.37       56.91    11.32 <
  -3   6  21      141.70      138.62     5.59 o
  -2   6  21       59.47       66.11     5.80 o
  -1   6  21       14.25       13.26    29.21 <
   0   6  21       57.41       57.27    10.36 <
   2   6  21       88.68       84.92     8.79 o
  -6   0  22       71.51       82.17    10.97 o
  -4   0  22      122.93      123.85     4.97 o
  -2   0  22       40.51       41.98     6.16 o
   0   0  22      212.92      213.49     6.03 o
   2   0  22       25.16       17.70    15.31 <
  -6   1  22       67.19       69.63    11.80 <
  -5   1  22       50.06       59.82     6.59 o
  -4   1  22      109.32      108.47     3.85 o
  -3   1  22        0.00       16.90   106.85 <
  -2   1  22       60.88       61.54     3.47 o
  -1   1  22       31.92       29.38     5.84 <
   0   1  22       25.65       13.53     7.96 <
   1   1  22      122.53      122.36     3.79 o
   2   1  22      106.50      109.79     4.93 o
   3   1  22        0.00       33.78   192.37 <
  -5   2  22       89.60       96.70     4.79 o
  -4   2  22       33.01       38.57     8.73 <
  -3   2  22       18.07       13.52    14.46 <
  -2   2  22       38.90       43.51     6.81 <
  -1   2  22      164.60      166.23     4.58 o
   0   2  22       63.86       63.77     3.66 o
   1   2  22        0.00        2.58   119.04 <
  -4   3  22       34.63       43.15    16.29 <
  -3   3  22       78.91       83.05     4.67 o
  -2   3  22      195.00      200.29     5.52 o
  -1   3  22       39.06       38.18     6.10 o
   0   3  22       64.48       69.15     4.40 o
   1   3  22        0.00        5.37   139.38 <
   2   3  22       78.81       89.83     8.92 o
  -3   4  22       37.11       25.75    17.33 <
  -2   4  22      108.81      109.45     4.84 o
   1   4  22       65.99       66.56    10.53 o
